# Supplementary material for: Integrated plasma proteomics and lung transcriptomics reveal novel biomarkers in idiopathic pulmonary fibrosis
Source: Respir Res. 2021 Oct 24;22:273. doi: 10.1186/s12931-021-01860-3 (PMC8543878; doi:10.1186/s12931-021-01860-3)
Supplement: Supplementary file 1 — Additional file 1. Differential protein expression in plasma of IPF patients compared to healthy controls. [file 12931_2021_1860_MOESM1_ESM.xlsx]

## Sheet: IPF_vs_Control_somalogic_differ
SomaId	logFC	AveExpr	t	P.Value	FDR	B	TargetFullName	EntrezGeneID	EntrezGeneSymbol
SL003303	2.25956	13.2672	5.27719	1.60085e-06	0.000231412	5.00993	C-C motif chemokine 28	56477	CCL28
SL003197	2.07316	10.4282	5.09757	3.16672e-06	0.000257494	4.37022	C-C motif chemokine 25	6370	CCL25
SL004489	1.85693	10.471	4.52089	2.65645e-05	0.00108001	2.38217	Toll-like receptor 4	7099	TLR4
SL000406	1.79957	13.0264	5.80501	2.06485e-07	8.198e-05	6.93432	Eotaxin	6356	CCL11
SL018509	1.72922	11.3962	4.06801	0.000130158	0.0042172	0.906327	R-spondin-3	84870	RSPO3
SL005231	1.68966	10.8325	5.46136	7.88815e-07	0.000146607	5.67441	Netrin receptor UNC5D	137970	UNC5D
SL003196	1.62146	10.6441	5.1729	2.38124e-06	0.000257494	4.63746	C-C motif chemokine 17	6361	CCL17
SL004365	1.57859	9.43151	6.96816	1.93525e-09	2.51777e-06	11.3305	Tumor necrosis factor ligand superfamily member 12	407977	TNFSF12
SL004365	1.57859	9.43151	6.96816	1.93525e-09	2.51777e-06	11.3305	Tumor necrosis factor ligand superfamily member 12	8742	TNFSF12
SL004650	1.506	11.7751	4.54232	2.45939e-05	0.00103215	2.454	Secreted frizzled-related protein 3	2487	FRZB
SL003193	1.4024	14.9169	4.58514	2.10716e-05	0.000945317	2.5981	C-C motif chemokine 21	6366	CCL21
SL003188	1.37791	9.32104	4.01471	0.00015608	0.00483477	0.738391	C-X-C motif chemokine 9	4283	CXCL9
SL004858	1.30736	11.2397	2.88789	0.00525524	0.0488362	-2.46324	GDNF family receptor alpha-1	2674	GFRA1
SL002621	1.27255	15.3253	3.0988	0.0028653	0.0358438	-1.92028	Midkine	4192	MDK
SL000546	1.27129	11.9487	5.75328	2.53021e-07	8.198e-05	6.74316	Prolactin	5617	PRL
SL004356	1.25626	9.64346	2.81533	0.00643534	0.0544144	-2.6433	C-C motif chemokine 4-like	388372	CCL4L1
SL004356	1.25626	9.64346	2.81533	0.00643534	0.0544144	-2.6433	C-C motif chemokine 4-like	9560	CCL4L1
SL007237	1.21808	13.7356	3.85788	0.000264429	0.00649099	0.25194	Dual specificity mitogen-activated protein kinase kinase 4	6416	MAP2K4
SL000537	1.1788	15.1571	3.27146	0.0017112	0.0261915	-1.45502	Platelet-derived growth factor subunit B	5155	PDGFB
SL000563	1.14511	14.3815	3.65364	0.000516598	0.0106682	-0.363444	C-C motif chemokine 5	6352	CCL5
SL003722	1.12628	13.9919	5.48183	7.28791e-07	0.000146607	5.74875	RAC-beta serine/threonine-protein kinase	208	AKT2
SL005169	1.09894	10.2266	5.10142	3.12107e-06	0.000257494	4.38383	Intercellular adhesion molecule 5	7087	ICAM5
SL010288	1.0947	11.1623	2.7263	0.00821482	0.0614329	-2.85934	Carbonic anhydrase 6	765	CA6
SL005115	1.06116	11.6964	3.29696	0.00158352	0.0257519	-1.38476	Spondin-1	10418	SPON1
SL003326	1.05905	11.4247	2.79388	0.00682812	0.0569448	-2.69583	C-X-C motif chemokine 11	6373	CXCL11
SL007327	1.05711	13.5386	2.59984	0.0115215	0.0776657	-3.15675	Oxidized low-density lipoprotein receptor 1	4973	OLR1
SL006910	1.02645	9.69286	4.94611	5.59093e-06	0.000346371	3.8378	Cathepsin L2	1515	CTSV
SL005220	1.01985	10.3237	3.74009	0.000390025	0.00890214	-0.105557	Sonic hedgehog protein	6469	SHH
SL000462	0.950235	10.8924	2.50125	0.0148922	0.0888749	-3.38068	Insulin-like growth factor-binding protein 1	3484	IGFBP1
SL010612	0.945253	12.5623	4.11439	0.000111024	0.0038011	1.0535	Dickkopf-related protein 4	27121	DKK4
SL004712	0.943963	12.0195	3.88682	0.00024011	0.00601072	0.340839	Stromal cell-derived factor 1	6387	CXCL12
SL000428	0.943879	9.16322	2.49758	0.0150333	0.0893077	-3.38888	Follicle stimulating hormone	1081	CGA FSHB
SL006777	0.933663	11.0858	3.97129	0.000180805	0.00490056	0.602549	Fetuin-B	26998	FETUB
SL014091	0.890595	9.27858	2.87478	0.00545247	0.049606	-2.49604	VPS10 domain-containing receptor SorCS2	57537	SORCS2
SL004298	0.881791	10.8652	4.54644	2.42316e-05	0.00103215	2.46783	Granzyme A	3001	GZMA
SL019019	0.874913	11.4972	3.78059	0.000341484	0.00807764	0.0165914	PILR alpha-associated neural protein	196500	PIANP
SL003187	0.870498	9.65157	3.07037	0.00311417	0.035989	-1.99515	C-C motif chemokine 22	6367	CCL22
SL008936	0.868596	12.5994	4.13239	0.000104354	0.00366931	1.11087	Neural cell adhesion molecule L1-like protein	10752	CHL1
SL006694	0.861115	11.4343	5.13501	2.73842e-06	0.000257494	4.50608	Beta-Ala-His dipeptidase	84735	CNDP1
SL000550	0.859861	15.366	2.86473	0.00560822	0.0499746	-2.52109	Plasma serine protease inhibitor	5104	SERPINA5
SL000064	0.84268	9.22489	3.40785	0.00112577	0.020342	-1.07489	Kallikrein-7	5650	KLK7
SL001997	0.837641	11.7389	2.52669	0.0139466	0.0852896	-3.32358	Interleukin-1 receptor type 1	3554	IL1R1
SL007356	0.825502	9.04847	3.03907	0.00341131	0.0376112	-2.07696	Neurogenic locus notch homolog protein 2	4853	NOTCH2
SL000024	0.82045	10.5121	2.47867	0.0157799	0.0914806	-3.43098	Tissue Factor	2152	F3
SL000678	0.799413	10.8791	2.91342	0.00489009	0.0466893	-2.39906	Granulysin	10578	GNLY
SL005588	0.788477	11.8499	2.50752	0.0146538	0.0882622	-3.36664	Tyrosine-protein kinase Fer	2241	FER
SL007631	0.77004	13.8928	3.06543	0.00315935	0.035989	-2.00808	Sclerostin	50964	SOST
SL002078	0.755117	10.8337	2.8328	0.00613078	0.0524747	-2.60027	TGF-beta receptor type-2	7048	TGFBR2
SL004209	0.754571	13.2323	3.07659	0.00305804	0.035989	-1.97881	Annexin A2	302	ANXA2
SL004747	0.749723	12.1643	2.57401	0.0123302	0.0798088	-3.21609	Apolipoprotein M	55937	APOM
SL005183	0.732689	9.78074	3.05647	0.00324298	0.0363717	-2.03154	Interleukin-22 receptor subunit alpha-2	116379	IL22RA2
SL010617	0.724433	10.6097	2.58496	0.0119812	0.0791246	-3.19099	Tryptase beta-2	64499	TPSB2
SL010617	0.724433	10.6097	2.58496	0.0119812	0.0791246	-3.19099	Tryptase beta-2	7177	TPSB2
SL004357	0.716628	11.3877	3.11114	0.00276321	0.0349022	-1.88764	Growth/differentiation factor 8	2660	MSTN
SL000545	0.715296	13.1663	5.19373	2.18634e-06	0.000257494	4.71698	Plasma kallikrein	3818	KLKB1
SL006512	0.714386	10.5544	3.67058	0.000489067	0.0102625	-0.313238	Hepatocyte growth factor activator	3083	HGFAC
SL013754	0.693271	9.92713	3.26057	0.00176863	0.0262418	-1.4849	Ras GTPase-activating protein 1	5921	RASA1
SL004742	0.69165	13.8499	5.14765	2.60444e-06	0.000257494	4.5529	Afamin	173	AFM
SL011405	0.67416	13.9563	2.78879	0.00692466	0.0570807	-2.70827	cGMP-specific 3';5'-cyclic phosphodiesterase	8654	PDE5A
SL000070	0.671202	9.56134	2.92944	0.00467309	0.0453708	-2.35857	Glypican-3	2719	GPC3
SL000532	0.668857	14.6634	3.91072	0.000221384	0.00576041	0.415492	SPARC	6678	SPARC
SL006448	0.66461	10.8253	2.73557	0.0080105	0.0614329	-2.8371	Histidine-rich glycoprotein	3273	HRG
SL001815	0.659432	14.4885	4.80034	9.55424e-06	0.00051792	3.33605	Superoxide dismutase [Mn]; mitochondrial	6648	SOD2
SL001897	0.654401	9.79489	3.55973	0.000698193	0.0135574	-0.639178	Kunitz-type protease inhibitor 2	10653	SPINT2
SL017614	0.652134	12.4638	3.70358	0.00043923	0.00952396	-0.214705	RAC-alpha/beta/gamma serine/threonine-protein kinase	207	AKT1 AKT2 AKT3
SL008381	0.647456	11.3747	3.97095	0.000180664	0.00490056	0.602961	Cathepsin F	8722	CTSF
SL004131	0.644518	9.25647	2.7323	0.00808197	0.0614329	-2.84495	T-lymphocyte activation antigen CD86	942	CD86
SL000268	0.641903	13.3906	2.72823	0.00817178	0.0614329	-2.8547	Angiostatin	5340	PLG
SL000252	0.634428	13.4883	4.59875	1.99728e-05	0.000928021	2.64754	Alpha-2-macroglobulin	2	A2M
SL005201	0.634398	12.6103	2.66046	0.00980906	0.0701186	-3.01557	Muellerian-inhibiting factor	268	AMH
SL004876	0.63273	14.1388	4.06113	0.000132902	0.0042172	0.886627	Kallistatin	5267	SERPINA4
SL004644	0.62766	10.5888	3.61983	0.000575619	0.0114414	-0.462695	Ectodysplasin-A; secreted form	1896	EDA
SL010471	0.622236	9.76875	3.74676	0.000381072	0.00885311	-0.0844703	Testican-2	9806	SPOCK2
SL000535	0.615288	13.6782	2.72751	0.00818784	0.0614329	-2.85644	Platelet-derived growth factor subunit A	5154	PDGFA
SL005168	0.612862	9.17255	3.73085	0.000401433	0.00900456	-0.132283	Growth hormone receptor	2690	GHR
SL010374	0.612568	12.8653	2.78839	0.00693217	0.0570807	-2.70923	Methionine aminopeptidase 1	23173	METAP1
SL006108	0.610841	10.5386	2.47535	0.0159143	0.0914806	-3.43834	CD5 antigen-like	922	CD5L
SL000616	0.609196	15.4857	2.6218	0.0108721	0.0748394	-3.10591	Vitronectin	7448	VTN
SL000409	0.602284	15.5542	2.74318	0.00784623	0.0614329	-2.8188	Mitogen-activated protein kinase 3	5595	MAPK3
SL004355	0.600791	10.93	3.22423	0.00197356	0.0279087	-1.58408	C-C motif chemokine 3-like 1	414062	CCL3L1
SL004355	0.600791	10.93	3.22423	0.00197356	0.0279087	-1.58408	C-C motif chemokine 3-like 1	6349	CCL3L1
SL007181	0.599763	11.7847	3.18508	0.00221927	0.0303923	-1.69007	Non-receptor tyrosine-protein kinase TYK2	7297	TYK2
SL005196	0.597308	10.0617	3.67327	0.000484068	0.0102625	-0.304101	Limbic system-associated membrane protein	4045	LSAMP
SL004645	0.58268	11.3304	3.03337	0.0034682	0.0379171	-2.09179	Kunitz-type protease inhibitor 1	6692	SPINT1
SL004297	0.582489	7.92158	3.02238	0.00358036	0.038793	-2.12033	Neuregulin-1	3084	NRG1
SL010503	0.579251	13.5232	2.74435	0.00782124	0.0614329	-2.81598	MAP kinase-activated protein kinase 2	9261	MAPKAPK2
SL006610	0.578868	11.1382	2.67425	0.00945351	0.0683279	-2.98311	A disintegrin and metalloproteinase with thrombospondin motifs 13	11093	ADAMTS13
SL003733	0.572162	11.9485	3.36594	0.00128069	0.0220428	-1.1923	Diablo homolog; mitochondrial	56616	DIABLO
SL010328	0.570854	15.4775	2.84716	0.00589036	0.051089	-2.56473	Mediator of RNA polymerase II transcription subunit 1	5469	MED1
SL007680	0.570282	11.4747	3.61956	0.000575504	0.0114414	-0.462714	Roundabout homolog 2	6092	ROBO2
SL005174	0.568469	10.4495	2.96284	0.00424901	0.0428524	-2.2736	Interleukin-17 receptor B	55540	IL17RB
SL004134	0.567452	11.5973	3.61691	0.000580427	0.0114414	-0.470512	CD27 antigen	939	CD27
SL004672	0.563507	12.0399	2.88125	0.00535429	0.0490559	-2.47986	Tumor necrosis factor receptor superfamily member 17	608	TNFRSF17
SL004466	0.546123	10.7561	3.80528	0.000314062	0.00756656	0.0931844	Heparin cofactor 2	3053	SERPIND1
SL006993	0.544653	9.95318	2.73499	0.00802297	0.0614329	-2.83848	Mitogen-activated protein kinase 13	5603	MAPK13
SL008178	0.538487	11.305	2.67918	0.0093292	0.0678061	-2.97146	Dermatopontin	1805	DPT
SL003792	0.536389	14.6502	2.45	0.0169751	0.0960199	-3.49429	Growth factor receptor-bound protein 2	2885	GRB2
SL004060	0.525585	13.4607	3.06672	0.00314576	0.035989	-2.00435	Endothelin-converting enzyme 1	1889	ECE1
SL000467	0.515837	17.1419	3.97108	0.000180445	0.00490056	0.603964	Immunoglobulin G	3500	IGHG1 IGHG2 IGHG3 IGHG4 IGK@ IGL@
SL005403	0.51397	13.3484	2.54302	0.0133682	0.0832158	-3.28666	Vesicular integral-membrane protein VIP36	10960	LMAN2
SL007025	0.486743	16.7337	2.57739	0.0122214	0.0795779	-3.20835	Tyrosine-protein kinase JAK2	3717	JAK2
SL003849	0.465717	9.19442	3.9732	0.000179157	0.00490056	0.610579	Fibroblast growth factor 9	2254	FGF9
SL005699	0.464562	14.3299	3.27877	0.00167125	0.0261915	-1.43394	Apolipoprotein L1	8542	APOL1
SL007752	0.434629	12.4824	2.73487	0.00802025	0.0614329	-2.83839	Death-associated protein kinase 2	23604	DAPK2
SL000507	0.421266	5.75053	2.96569	0.00421023	0.042793	-2.26568	Lymphotoxin alpha1:beta2	4049	LTA LTB
SL012783	0.405926	9.45496	2.90926	0.00494324	0.0466893	-2.40896	WAP; kazal; immunoglobulin; kunitz and NTR domain-containing protein 1	117166	WFIKKN1
SL004160	0.402943	8.94713	2.62872	0.010667	0.0746116	-3.08943	BDNF/NT-3 growth factors receptor	4915	NTRK2
SL004865	0.400507	9.29966	2.60902	0.0112383	0.0765502	-3.13517	Cadherin-6	1004	CDH6
SL006675	0.396919	14.2415	2.53389	0.0136811	0.0847578	-3.30703	Cytoskeleton-associated protein 2	26586	CKAP2
SL004183	0.39124	14.0431	2.95502	0.0043406	0.0434394	-2.29293	Cadherin-3	1001	CDH3
SL003166	0.36992	13.6029	2.56657	0.0125645	0.0806216	-3.23276	CD166 antigen	214	ALCAM
SL013548	0.362327	9.20847	3.27167	0.00170767	0.0261915	-1.45346	Interleukin-34	146433	IL34
SL000510	0.361181	16.4585	2.51539	0.014351	0.0872461	-3.34868	Lysozyme C	4069	LYZ
SL002640	0.35426	8.59777	2.77014	0.00728275	0.0595903	-2.75315	Placenta growth factor	5228	PGF
SL010454	0.351012	10.9428	2.50143	0.0148769	0.0888749	-3.37999	Contactin-4	152330	CNTN4
SL005236	0.345426	9.80368	2.48604	0.0154761	0.0903485	-3.41431	Protein NOV homolog	4856	NOV
SL005158	0.343324	15.5312	3.23196	0.00192558	0.0278354	-1.56214	C-type lectin domain family 4 member M	10332	CLEC4M
SL003201	0.282068	12.2889	2.47595	0.0158811	0.0914806	-3.43673	Vascular endothelial growth factor receptor 2	3791	KDR
SL005178	0.212297	11.1679	2.47397	0.0159616	0.0914806	-3.44112	Interleukin-37	27178	IL37
SL004718	-0.25381	8.21379	-3.06268	0.00318119	0.035989	-2.01456	Importin subunit alpha-1	3838	KPNA2
SL014684	-0.254326	9.01201	-2.72595	0.00821624	0.0614329	-2.85973	2'-5'-oligoadenylate synthase 1	4938	OAS1
SL002702	-0.278825	10.6671	-2.46973	0.016135	0.0916666	-3.45049	Serine/threonine-protein kinase pim-1	5292	PIM1
SL000540	-0.298085	10.5435	-2.59288	0.0117268	0.0785228	-3.17242	Plasmin	5340	PLG
SL006911	-0.308362	10.082	-3.22546	0.00196363	0.0279087	-1.57983	Serine/threonine-protein kinase Chk1	1111	CHEK1
SL012740	-0.313512	9.42278	-3.12973	0.00261263	0.0339904	-1.8375	A disintegrin and metalloproteinase with thrombospondin motifs 15	170689	ADAMTS15
SL014130	-0.31424	9.43121	-2.72905	0.00814725	0.0614329	-2.85229	Carbohydrate sulfotransferase 6	4166	CHST6
SL000306	-0.316871	9.43591	-2.8132	0.00646784	0.0544144	-2.64802	Brain natriuretic peptide 32	4879	NPPB
SL001721	-0.318204	11.0057	-2.48578	0.0154863	0.0903485	-3.41488	Platelet endothelial cell adhesion molecule	5175	PECAM1
SL010457	-0.334337	9.03225	-2.85062	0.00582869	0.0508934	-2.55564	Delta-like protein 4	54567	DLL4
SL004067	-0.350182	9.85682	-2.74492	0.00780282	0.0614329	-2.81414	Group 10 secretory phospholipase A2	8399	PLA2G10
SL003739	-0.360554	10.2025	-2.96781	0.00418475	0.042793	-2.26025	Tumor necrosis factor receptor superfamily member 6B	8771	TNFRSF6B
SL014093	-0.377981	11.1855	-2.97595	0.00408828	0.0427039	-2.23939	Ectonucleoside triphosphate diphosphohydrolase 3	956	ENTPD3
SL005225	-0.38251	13.0388	-2.69914	0.00883477	0.0649381	-2.92374	High affinity nerve growth factor receptor	4914	NTRK1
SL003331	-0.383049	10.9219	-3.06938	0.00311962	0.035989	-1.99701	Matrix metalloproteinase-16	4325	MMP16
SL007173	-0.389154	14.7502	-3.34401	0.00136912	0.0231328	-1.25311	Granulins	2896	GRN
SL014009	-0.390651	11.0713	-2.87197	0.00549061	0.0496061	-2.5025	Hepatoma-derived growth factor-related protein 2	84717	HDGFRP2
SL002524	-0.396609	9.42205	-2.73871	0.007936	0.0614329	-2.82909	T-cell surface glycoprotein CD4	920	CD4
SL000454	-0.397579	16.3261	-2.58008	0.0121277	0.0795779	-3.20183	Heat shock protein HSP 90-beta	3326	HSP90AB1
SL013989	-0.402722	9.94853	-2.58651	0.0119252	0.0791246	-3.18709	R-spondin-2	340419	RSPO2
SL004063	-0.408822	10.759	-2.47158	0.0160626	0.0916553	-3.44652	Fibroblast growth factor receptor 3	2261	FGFR3
SL007747	-0.408894	9.30135	-2.66449	0.00969691	0.0696999	-3.00569	Serine/threonine-protein kinase TBK1	29110	TBK1
SL000131	-0.40924	8.2289	-2.75373	0.00761738	0.0614329	-2.79288	Proliferating cell nuclear antigen	5111	PCNA
SL011769	-0.411753	7.82594	-3.21261	0.00204097	0.0285516	-1.61474	Acidic leucine-rich nuclear phosphoprotein 32 family member B	10541	ANP32B
SL001795	-0.415959	12.6349	-2.64525	0.0102087	0.0721823	-3.05087	Interleukin-1 beta	3553	IL1B
SL006803	-0.417547	10.1404	-2.81236	0.00648288	0.0544144	-2.65008	Angiopoietin-related protein 3	27329	ANGPTL3
SL007121	-0.417588	9.90802	-2.54955	0.0131377	0.0821737	-3.27163	Cathepsin E	1510	CTSE
SL004845	-0.431298	12.8704	-2.85359	0.00578044	0.0508132	-2.54825	Ephrin type-B receptor 4	2050	EPHB4
SL004349	-0.432643	8.84599	-2.55668	0.0128972	0.0815456	-3.25547	Interferon lambda-2	282616	IFNL2
SL014468	-0.433116	14.1132	-2.4891	0.0153609	0.0903485	-3.40768	SH2 domain-containing protein 1A	4068	SH2D1A
SL004646	-0.436361	11.3355	-3.27872	0.00167151	0.0261915	-1.43408	Layilin	143903	LAYN
SL004864	-0.437873	11.5507	-2.5525	0.0130386	0.0819478	-3.26498	Cadherin-12	1010	CDH12
SL000007	-0.437975	11.1397	-2.88188	0.00533983	0.0490559	-2.47772	Estrogen receptor	2099	ESR1
SL002684	-0.445602	11.8104	-3.16662	0.00234176	0.0315325	-1.73885	Macrophage colony-stimulating factor 1	1435	CSF1
SL005234	-0.447404	10.3815	-2.52618	0.0139636	0.0852896	-3.32468	Growth/differentiation factor 9	2661	GDF9
SL014270	-0.447616	12.0772	-3.1653	0.002351	0.0315325	-1.7424	CMRF35-like molecule 6	10871	CD300C
SL006527	-0.448692	10.5762	-3.07983	0.00302571	0.035989	-1.96955	EGF-containing fibulin-like extracellular matrix protein 1	2202	EFEMP1
SL000597	-0.449529	10.2168	-2.93694	0.00457003	0.0450425	-2.33893	Lymphotoxin-alpha	4049	LTA
SL004661	-0.451161	9.25356	-3.37223	0.0012551	0.0220428	-1.17413	Aggrecan core protein	176	ACAN
SL004557	-0.454396	10.8352	-2.57698	0.0122333	0.0795779	-3.20923	CD59 glycoprotein	966	CD59
SL004304	-0.457875	9.62753	-2.6544	0.00996608	0.0708517	-3.02963	Syntaxin-1A	6804	STX1A
SL000658	-0.463285	9.44278	-3.97968	0.000175277	0.00490056	0.630797	Growth arrest-specific protein 1	2619	GAS1
SL002505	-0.479401	10.8676	-2.76138	0.00746347	0.0606873	-2.77468	Atrial natriuretic factor	4878	NPPA
SL010450	-0.493327	9.54867	-3.88591	0.000240244	0.00601072	0.339911	CD48 antigen	962	CD48
SL008421	-0.495999	9.85252	-3.11936	0.00269426	0.0343651	-1.86516	A disintegrin and metalloproteinase with thrombospondin motifs 1	9510	ADAMTS1
SL002731	-0.505666	10.6735	-2.9265	0.00471018	0.0453922	-2.36574	Tumor necrosis factor receptor superfamily member 6	355	FAS
SL008193	-0.511844	11.9684	-3.0648	0.00316291	0.035989	-2.00928	Nidogen-2	22795	NID2
SL000573	-0.515818	15.0254	-3.07361	0.00308259	0.035989	-1.98617	Serum amyloid P-component	325	APCS
SL003657	-0.516846	11.4098	-2.61419	0.0110931	0.0759585	-3.12355	Calcineurin	5530	PPP3CA PPP3R1
SL009341	-0.517156	9.87889	-2.49089	0.0152936	0.0903485	-3.40379	Basigin	682	BSG
SL003755	-0.522463	11.1833	-2.53017	0.0138212	0.0852199	-3.31571	Induced myeloid leukemia cell differentiation protein Mcl-1	4170	MCL1
SL008380	-0.539811	12.1943	-2.6066	0.0113179	0.0766905	-3.14113	Cathepsin Z	1522	CTSZ
SL004142	-0.540048	11.9306	-2.71928	0.00837273	0.0618916	-2.87614	Ephrin-B3	1949	EFNB3
SL012707	-0.547374	9.27393	-3.51429	0.000805115	0.0149483	-0.76968	Proprotein convertase subtilisin/kexin type 9	255738	PCSK9
SL014113	-0.571843	10.1207	-2.50927	0.0145881	0.0882622	-3.36273	Neuroligin-4; X-linked	57502	NLGN4X
SL000089	-0.583388	10.2576	-4.13244	0.000104018	0.00366931	1.11341	Transforming growth factor beta-3	7043	TGFB3
SL007049	-0.586305	11.3958	-2.55636	0.0129119	0.0815456	-3.25636	Cystatin-F	8530	CST7
SL004362	-0.588242	10.5866	-2.56356	0.0126717	0.0808133	-3.23996	Stem Cell Growth Factor-beta	6320	CLEC11A
SL008904	-0.59422	8.52577	-2.90894	0.00495244	0.0466893	-2.41036	Lymphatic vessel endothelial hyaluronic acid receptor 1	10894	LYVE1
SL000283	-0.607357	10.9896	-2.86076	0.00567093	0.0501897	-2.53098	Beta-2-microglobulin	567	B2M
SL012754	-0.6145	13.4303	-2.59175	0.0117694	0.0785228	-3.17538	Acid sphingomyelinase-like phosphodiesterase 3a	10924	SMPDL3A
SL018887	-0.617196	10.896	-3.26684	0.00173533	0.0262418	-1.46769	Quinone oxidoreductase-like protein 1	9946	CRYZL1
SL009349	-0.62756	14.8764	-3.29058	0.00161463	0.0259337	-1.40239	Follistatin-related protein 1	11167	FSTL1
SL014983	-0.630306	16.678	-2.56635	0.0125797	0.0806216	-3.2336	Histone H2B type 2-E	8349	HIST2H2BE
SL017612	-0.667519	13.9939	-2.93146	0.00464628	0.0453708	-2.35343	Heat shock protein HSP 90-alpha/beta	3320	HSP90AA1 HSP90AB1
SL000451	-0.668042	14.4569	-3.3291	0.0014354	0.0239418	-1.29569	Heat shock 70 kDa protein 1A	3303	HSPA1A
SL000451	-0.668042	14.4569	-3.3291	0.0014354	0.0239418	-1.29569	Heat shock 70 kDa protein 1A	3304	HSPA1A
SL003302	-0.674138	12.0771	-2.97228	0.00413582	0.0427039	-2.24946	C-C motif chemokine 23	6368	CCL23
SL007056	-0.691915	11.5474	-4.00107	0.000163282	0.00490056	0.696523	Bone morphogenetic protein 10	27302	BMP10
SL006523	-0.702065	9.09187	-3.01295	0.00367928	0.0392356	-2.14475	Lactadherin	4240	MFGE8
SL000271	-0.715596	12.3766	-3.24193	0.00187112	0.027352	-1.53588	Angiotensinogen	183	AGT
SL004910	-0.721322	17.0552	-5.04026	3.90717e-06	0.000277087	4.1728	Fructose-bisphosphate aldolase A	226	ALDOA
SL004363	-0.721395	11.9689	-3.01972	0.00360796	0.038793	-2.12721	Stem cell growth factor-alpha	6320	CLEC11A
SL004152	-0.72286	13.6457	-2.62546	0.0107671	0.0746706	-3.0974	Interleukin-18 receptor 1	8809	IL18R1
SL005789	-0.727832	11.6855	-2.90451	0.00501476	0.0469367	-2.4215	Stanniocalcin-1	6781	STC1
SL004159	-0.733519	11.1045	-3.12107	0.0026835	0.0343651	-1.8613	Tumor necrosis factor receptor superfamily member 10D	8793	TNFRSF10D
SL008102	-0.746109	15.5227	-2.62465	0.0107902	0.0746706	-3.09928	Malate dehydrogenase; cytoplasmic	4190	MDH1
SL005171	-0.750242	12.4959	-4.61644	1.87525e-05	0.000903593	2.70648	Insulin-like growth factor-binding protein 4	3487	IGFBP4
SL003179	-0.791975	11.8623	-2.97343	0.00412218	0.0427039	-2.2465	Integrin alpha-I: beta-1 complex	3672	ITGA1 ITGB1
SL001992	-0.801849	11.2198	-4.10359	0.000115223	0.00384371	1.01913	Tumor necrosis factor receptor superfamily member 1A	7132	TNFRSF1A
SL004008	-0.802706	14.5544	-2.83593	0.00607761	0.052364	-2.59254	Myeloblastin	5657	PRTN3
SL000249	-0.828583	11.1506	-3.93816	0.000202161	0.00536757	0.499494	Alpha-1-antitrypsin	5265	SERPINA1
SL000310	-0.83359	8.62034	-4.90708	6.44849e-06	0.000381341	3.70398	Complement C1r subcomponent	715	C1R
SL003309	-0.86729	16.6115	-4.35294	4.83339e-05	0.00179664	1.82509	Lipopolysaccharide-binding protein	3929	LBP
SL008059	-0.870262	10.7403	-3.19909	0.00212818	0.0294549	-1.65223	40S ribosomal protein S3	6188	RPS3
SL009324	-0.890647	12.9378	-3.31422	0.00150229	0.0247403	-1.33701	Follistatin-related protein 3	10272	FSTL3
SL000052	-0.941703	13.8093	-3.07133	0.00310544	0.035989	-1.99262	Troponin T; cardiac muscle	7139	TNNT2
SL018548	-0.967956	15.3022	-2.63303	0.010553	0.0742136	-3.07978	Alpha-1-antichymotrypsin complex	12	SERPINA3
SL000145	-1.03345	13.7474	-3.16194	0.00237764	0.0315643	-1.75226	Interleukin-1 receptor type 2	7850	IL1R2
SL004070	-1.04782	11.3463	-2.86916	0.00553904	0.0496986	-2.51005	Ubiquitin	6233	RPS27A
SL001729	-1.05972	9.93667	-2.72342	0.00827913	0.0615494	-2.86622	Granulocyte colony-stimulating factor	1440	CSF3
SL004783	-1.07361	12.1387	-2.94511	0.00446938	0.0443867	-2.31878	Protein S100-A12	6283	S100A12
SL004867	-1.09182	12.5721	-2.44068	0.017381	0.0978904	-3.51475	Carbonic anhydrase 3	761	CA3
SL000493	-1.12323	11.1583	-3.717	0.000420582	0.00927419	-0.174825	L-lactate dehydrogenase B chain	3945	LDHB
SL004260	-1.16627	11.1519	-4.87802	7.2032e-06	0.00040745	3.60071	Resistin	56729	RETN
SL007206	-1.19319	14.9541	-2.68174	0.00926534	0.0677203	-2.96541	Thrombospondin-2	7058	THBS2
SL005574	-1.20325	12.7679	-3.51065	0.00081578	0.0149483	-0.781362	Aminoacylase-1	95	ACY1
SL001996	-1.20857	7.92167	-5.69732	3.15065e-07	8.198e-05	6.53693	Angiopoietin-2	285	ANGPT2
SL000591	-1.2139	7.06302	-5.10627	3.06434e-06	0.000257494	4.40102	Metalloproteinase inhibitor 1	7076	TIMP1
SL000344	-1.24729	10.2708	-5.03245	4.04662e-06	0.000277087	4.1405	Cathepsin D	1509	CTSD
SL008931	-1.26138	10.885	-3.54962	0.00072101	0.0137946	-0.66857	CD177 antigen	57126	CD177
SL000383	-1.26208	10.0383	-2.99877	0.00383282	0.0405407	-2.18137	Creatine kinase M-type	1158	CKM
SL000408	-1.30792	9.77299	-3.38751	0.00119906	0.0213696	-1.13227	Erythropoietin	2056	EPO
SL000466	-1.51703	10.3696	-4.97306	5.05537e-06	0.000328852	3.93207	Insulin-like growth factor-binding protein 2	3485	IGFBP2
SL002528	-1.51991	12.6408	-3.04129	0.00338941	0.0376112	-2.07118	Phospholipase A2; membrane associated	5320	PLA2G2A
SL005357	-1.52419	9.49442	-4.43811	3.57266e-05	0.0014085	2.10622	Lithostathine-1-alpha	5967	REG1A
SL003340	-1.55072	14.9851	-3.08547	0.00297962	0.035989	-1.95546	Chitinase-3-like protein 1	1116	CHI3L1
SL000461	-1.63915	10.9744	-3.25938	0.001775	0.0262418	-1.48816	Immunoglobulin E	3497	IGHE IGK@ IGL@
SL010388	-1.67855	12.4494	-3.13671	0.00256239	0.0336735	-1.81971	Trypsin-2	5645	PRSS2
SL002785	-1.80113	13.6612	-3.36443	0.00128766	0.0220428	-1.19707	N-terminal pro-BNP	4879	NPPB
SL002093	-2.04076	14.2523	-4.77687	1.04684e-05	0.000544774	3.25118	Histone H2A.z	3015	H2AFZ
SL019979	-2.207	13.0205	-5.07937	3.39167e-06	0.000259563	4.30591	Histone H2A type 3	92815	HIST3H2A
SL009089	-2.23929	11.6418	-4.40785	3.97891e-05	0.00152252	2.00601	Brevican core protein	63827	BCAN
SL000572	-2.36637	12.7349	-3.52711	0.000774394	0.0146013	-0.733825	Serum amyloid A-1 protein	6288	SAA1
SL004080	-2.46759	10.8616	-4.70091	1.38317e-05	0.000692117	2.99092	Bone morphogenetic protein receptor type-1A	657	BMPR1A
SL004146	-2.6349	14.0808	-5.39312	1.02629e-06	0.0001669	5.42725	Interleukin-1 receptor-like 1	9173	IL1RL1
SL004271	-3.66096	11.611	-5.76499	2.41655e-07	8.198e-05	6.78639	Glial fibrillary acidic protein	2670	GFAP
SL000104	-0.479834	11.9558	-2.42851	0.017924	0.100514	-3.54136	Apoptosis regulator Bcl-2	596	BCL2
SL004725	-0.542235	9.6878	-2.42062	0.0182838	0.102091	-3.55855	Histone acetyltransferase type B catalytic subunit	8520	HAT1
SL000541	0.368858	11.1763	2.41733	0.0184264	0.102306	-3.56545	Plasminogen	5340	PLG
SL004843	-0.296826	9.96651	-2.41618	0.0184796	0.102306	-3.56794	Ephrin-A2	1943	EFNA2
SL000581	-0.52765	11.6098	-2.41109	0.0187276	0.10324	-3.57926	Superoxide dismutase [Cu-Zn]	6647	SOD1
SL007640	-0.366236	11.2776	-2.40478	0.0190167	0.104391	-3.59268	C-type lectin domain family 7 member A	64581	CLEC7A
SL003192	0.865708	16.0329	2.40261	0.0191303	0.104574	-3.59763	Properdin	5199	CFP
SL010500	0.670845	16.345	2.38757	0.0198635	0.107709	-3.63006	Tyrosine-protein kinase Lyn; isoform B	4067	LYN
SL004097	0.465175	14.9716	2.38745	0.0198695	0.107709	-3.63032	Mothers against decapentaplegic homolog 3	4088	SMAD3
SL010466	-0.391321	12.7124	-2.37978	0.0202469	0.108865	-3.64665	Membrane frizzled-related protein	83552	MFRP
SL005153	0.493613	10.9465	2.37685	0.0204014	0.108865	-3.65308	Ciliary neurotrophic factor receptor subunit alpha	1271	CNTFR
SL003970	0.657003	12.0774	2.37601	0.0204443	0.108865	-3.65489	Parathyroid hormone	5741	PTH
SL004594	-1.15694	14.5536	-2.37597	0.0204459	0.108865	-3.65496	Troponin I; fast skeletal muscle	7136	TNNI2
SL006713	-0.677213	13.6754	-2.37489	0.0205012	0.108865	-3.65728	Collectin-11	78989	COLEC11
SL010463	-0.325084	8.44935	-2.36521	0.0209902	0.111009	-3.67775	Glypican-2	221914	GPC2
SL008623	-0.341843	9.85377	-2.35848	0.0213435	0.112421	-3.69211	Contactin-2	6900	CNTN2
SL016555	-0.292811	11.8321	-2.35594	0.021478	0.112673	-3.69751	Dual 3';5'-cyclic-AMP and -GMP phosphodiesterase 11A	50940	PDE11A
SL006197	-0.250766	10.3429	-2.35422	0.0215694	0.112698	-3.70116	Mitochondrial import inner membrane translocase subunit TIM14	131118	DNAJC19
SL000049	0.233342	11.6386	2.35035	0.0217769	0.113061	-3.70938	Vitamin K-dependent protein S	5627	PROS1
SL007108	-0.456287	11.0377	-2.34879	0.0218715	0.113061	-3.71292	Interferon regulatory factor 1	3659	IRF1
SL000551	0.719824	15.2335	2.34827	0.0218996	0.113061	-3.71403	Protein kinase C alpha type	5578	PRKCA
SL004649	-0.389521	8.93705	-2.34535	0.0220517	0.113396	-3.72009	Tumor necrosis factor ligand superfamily member 4	7292	TNFSF4
SL004248	-0.280745	9.45213	-2.34141	0.022263	0.114032	-3.72834	Glial cell line-derived neurotrophic factor	2668	GDNF
SL004556	-0.406185	13.5599	-2.33648	0.0225421	0.115009	-3.73892	Complement decay-accelerating factor	1604	CD55
SL008416	0.490356	10.9306	2.33286	0.0227473	0.115205	-3.74663	C-type mannose receptor 2	9902	MRC2
SL007024	-0.369878	10.342	-2.33252	0.0227575	0.115205	-3.74717	Gremlin-1	26585	GREM1
SL012457	0.325107	10.7627	2.31781	0.0235927	0.118257	-3.77809	Neurexophilin-1	30010	NXPH1
SL003198	-0.67341	14.7077	-2.31727	0.023635	0.118257	-3.77944	Tenascin	3371	TNC
SL010460	0.708241	10.9995	2.31628	0.0236924	0.118257	-3.78152	Low affinity immunoglobulin gamma Fc region receptor II-b	2213	FCGR2B
SL000530	0.226292	10.9527	2.31349	0.023844	0.118257	-3.78717	Oncostatin-M	5008	OSM
SL004469	0.426421	14.7083	2.31356	0.0238506	0.118257	-3.78722	Amyloid beta A4 protein	351	APP
SL011400	-0.367846	11.0745	-2.31245	0.0239059	0.118257	-3.78937	Calcium/calmodulin-dependent 3';5'-cyclic nucleotide phosphodiesterase 1A	5136	PDE1A
SL004716	0.286751	9.98577	2.30973	0.024064	0.118309	-3.79503	Mitogen-activated protein kinase 9	5601	MAPK9
SL008158	-0.772873	13.2034	-2.30782	0.0241876	0.118309	-3.79924	Histone H3.1	8350	HIST1H3A
SL008158	-0.772873	13.2034	-2.30782	0.0241876	0.118309	-3.79924	Histone H3.1	8351	HIST1H3A
SL008158	-0.772873	13.2034	-2.30782	0.0241876	0.118309	-3.79924	Histone H3.1	8352	HIST1H3A
SL008158	-0.772873	13.2034	-2.30782	0.0241876	0.118309	-3.79924	Histone H3.1	8353	HIST1H3A
SL008158	-0.772873	13.2034	-2.30782	0.0241876	0.118309	-3.79924	Histone H3.1	8354	HIST1H3A
SL008158	-0.772873	13.2034	-2.30782	0.0241876	0.118309	-3.79924	Histone H3.1	8355	HIST1H3A
SL008158	-0.772873	13.2034	-2.30782	0.0241876	0.118309	-3.79924	Histone H3.1	8356	HIST1H3A
SL008158	-0.772873	13.2034	-2.30782	0.0241876	0.118309	-3.79924	Histone H3.1	8357	HIST1H3A
SL008158	-0.772873	13.2034	-2.30782	0.0241876	0.118309	-3.79924	Histone H3.1	8358	HIST1H3A
SL008158	-0.772873	13.2034	-2.30782	0.0241876	0.118309	-3.79924	Histone H3.1	8968	HIST1H3A
SL005235	-0.210719	7.99167	-2.3076	0.0241893	0.118309	-3.79948	Homeobox protein NANOG	79923	NANOG
SL008835	-0.568646	10.3151	-2.30314	0.0244652	0.11921	-3.809	Asialoglycoprotein receptor 1	432	ASGR1
SL015728	-0.382221	9.78702	-2.29973	0.0246629	0.119354	-3.816	Glucokinase regulatory protein	2646	GCKR
SL004120	-0.361071	11.7737	-2.29829	0.0247461	0.119354	-3.81893	Discoidin domain-containing receptor 2	4921	DDR2
SL002688	-0.849374	12.3974	-2.29747	0.0248056	0.119354	-3.82082	Osteopontin	6696	SPP1
SL003800	-0.270562	9.3014	-2.29541	0.0249193	0.119354	-3.82491	Kallikrein-4	9622	KLK4
SL004683	0.412884	11.3187	2.29391	0.0250208	0.119354	-3.82822	Noggin	9241	NOG
SL001998	0.574252	16.0882	2.29332	0.0250577	0.119354	-3.82947	Tissue factor pathway inhibitor	7035	TFPI
SL000589	0.594323	9.20422	2.29138	0.0251761	0.119354	-3.8335	Thyroid Stimulating Hormone	1081	CGA TSHB
SL000558	0.180032	16.7744	2.28898	0.0253127	0.119354	-3.8383	Prothrombin	2147	F2
SL004750	0.457252	12.6085	2.28665	0.0254673	0.119354	-3.84332	ATP-dependent RNA helicase DDX19B	11269	DDX19B
SL004208	0.774164	15.111	2.28634	0.0254867	0.119354	-3.84397	Annexin A1	301	ANXA1
SL006550	0.303417	13.3206	2.28588	0.0255038	0.119354	-3.84472	Extracellular matrix protein 1	1893	ECM1
SL006372	-0.337738	10.8444	-2.28308	0.0256775	0.119737	-3.85052	Tyrosine-protein kinase Yes	7525	YES1
SL013988	-0.323095	9.65303	-2.27403	0.026247	0.121955	-3.86925	Carbohydrate sulfotransferase 2	9435	CHST2
SL004720	-0.310685	13.6115	-2.26929	0.0265496	0.122353	-3.87903	Calcineurin subunit B type 1	5534	PPP3R1
SL014092	0.451457	11.6274	2.26867	0.0266012	0.122353	-3.88051	Cell adhesion molecule-related/down-regulated by oncogenes	50937	CDON
SL010468	-0.284879	10.6918	-2.26828	0.0266147	0.122353	-3.88112	RGM domain family member B	285704	RGMB
SL010375	0.480274	10.9696	2.26654	0.0267383	0.122488	-3.88489	Neutral ceramidase	56624	ASAH2
SL010465	-0.42314	12.6567	-2.26384	0.0269129	0.122855	-3.89044	Matrilin-2	4147	MATN2
SL004850	-0.343632	9.23249	-2.2606	0.0271125	0.123333	-3.89691	Interleukin-17 receptor A	23765	IL17RA
SL000598	-0.68766	7.54087	-2.25591	0.0274322	0.124353	-3.90673	Thrombopoietin	7066	THPO
SL000605	-0.738414	12.6626	-2.25261	0.0276508	0.124909	-3.91349	Ubiquitin+1; truncated mutation for UbB	6233	RPS27A
SL000323	-0.261663	10.2401	-2.24725	0.0279981	0.12604	-3.92429	Complement component C7	730	C7
SL001761	-0.914345	10.5722	-2.24319	0.0282837	0.126886	-3.93276	Troponin I; cardiac muscle	7137	TNNI3
SL004588	0.466241	14.1711	2.24158	0.0283934	0.126941	-3.93605	Interleukin-1 Receptor accessory protein	3556	IL1RAP
SL004458	-0.567741	13.4278	-2.23607	0.0287709	0.128188	-3.94728	Elafin	5266	PI3
SL008865	-0.375818	10.411	-2.23206	0.0290408	0.128949	-3.95532	Proteasome subunit alpha type-2	5683	PSMA2
SL006542	-0.265339	10.2168	-2.22884	0.0292606	0.129483	-3.9618	Ficolin-2	2220	FCN2
SL001777	-0.384177	11.1153	-2.2224	0.029721	0.130766	-3.97496	Cystatin-C	1471	CST3
SL004125	0.439856	12.2077	2.22204	0.0297514	0.130766	-3.97576	Insulin receptor	3643	INSR
SL010516	0.751642	16.3455	2.21862	0.0299945	0.13139	-3.98267	Proto-oncogene tyrosine-protein kinase Src	6714	SRC
SL005703	0.394522	13.7829	2.21609	0.030174	0.131733	-3.98776	Neurogenic locus notch homolog protein 1	4851	NOTCH1
SL004010	0.395719	12.7861	2.21376	0.0303428	0.132027	-3.99248	Mast/stem cell growth factor receptor Kit	3815	KIT
SL006091	0.313039	10.3893	2.21024	0.0305873	0.132288	-3.99944	Cytoplasmic protein NCK1	4690	NCK1
SL003332	-0.4359	11.8604	-2.21014	0.0306063	0.132288	-3.9998	Matrix metalloproteinase-17	4326	MMP17
SL004660	-0.972321	13.3529	-2.20833	0.0307383	0.132419	-4.00345	Bone sialoprotein 2	3381	IBSP
SL008414	-0.214419	10.4547	-2.20571	0.0309178	0.132753	-4.00855	Ephrin type-B receptor 6	2051	EPHB6
SL003993	0.779057	14.0346	2.19827	0.0314799	0.134722	-4.02366	Bone morphogenetic protein 6	654	BMP6
SL007385	-0.278893	8.86756	-2.19353	0.031823	0.13561	-4.033	Interleukin-24	11009	IL24
SL016563	-0.221513	10.6519	-2.19257	0.0318959	0.13561	-4.03494	Mitochondrial glutamate carrier 2	83733	SLC25A18
SL003711	0.604435	12.8785	2.18302	0.032635	0.138227	-4.05416	Caspase-3	836	CASP3
SL000668	0.427654	12.8164	2.18187	0.0327241	0.138227	-4.05647	Platelet glycoprotein 4	948	CD36
SL005102	0.37909	11.109	2.1747	0.0332772	0.140109	-4.07069	Sex hormone-binding globulin	6462	SHBG
SL004482	0.511578	9.18314	2.17133	0.0335457	0.140784	-4.07743	Endoglin	2022	ENG
SL005430	-0.292191	10.4757	-2.16776	0.0338158	0.141461	-4.08436	Secreted and transmembrane protein 1	6398	SECTM1
SL014029	0.176559	9.3698	2.16509	0.0340287	0.141509	-4.08966	Sphingosine kinase 2	56848	SPHK2
SL004151	-0.359691	10.944	-2.16494	0.0340448	0.141509	-4.09	Interleukin-15 receptor subunit alpha	3601	IL15RA
SL002644	0.252489	13.9048	2.16189	0.0342846	0.141899	-4.09598	Epidermal growth factor receptor	1956	EGFR
SL000617	-0.36028	12.5362	-2.16105	0.0343568	0.141899	-4.0977	Alanine aminotransferase 1	2875	GPT
SL013872	0.262057	14.7346	2.15501	0.0348415	0.143445	-4.10958	Low-density lipoprotein receptor-related protein 1B	53353	LRP1B
SL004137	0.578106	11.4685	2.14993	0.0352697	0.144585	-4.11972	Ephrin type-A receptor 1	2041	EPHA1
SL000276	-0.60737	13.9776	-2.14493	0.0356836	0.144585	-4.12955	Apolipoprotein E	348	APOE
SL010470	0.365082	11.111	2.14439	0.0357222	0.144585	-4.13054	Semaphorin-3E	9723	SEMA3E
SL003043	0.476101	11.2981	2.14402	0.0357594	0.144585	-4.13134	Metalloproteinase inhibitor 3	7078	TIMP3
SL008023	-0.303907	10.3578	-2.14389	0.0357577	0.144585	-4.13145	Hyaluronan and proteoglycan link protein 1	1404	HAPLN1
SL004668	-0.521805	16.7228	-2.14193	0.035934	0.144585	-4.13544	Apolipoprotein E (isoform E3)	348	APOE
SL003322	0.444954	12.3129	2.14158	0.0359634	0.144585	-4.13613	Vascular endothelial growth factor receptor 3	2324	FLT4
SL004920	0.392809	13.3895	2.13988	0.0361058	0.144585	-4.13946	Cofilin-1	1072	CFL1
SL004016	-0.488901	14.0663	-2.13869	0.0362066	0.144585	-4.14181	C-X-C motif chemokine 16	58191	CXCL16
SL018625	0.250116	11.7697	2.13826	0.0362295	0.144585	-4.14249	Toll-like receptor 4:Lymphocyte antigen 96 complex	7099	TLR4 LY96
SL003362	0.41554	13.1398	2.13127	0.0368359	0.146555	-4.15631	Complement C3d fragment	718	C3
SL016557	-0.295366	9.54069	-2.12876	0.0370391	0.146914	-4.16109	3-hydroxy-3-methylglutaryl-coenzyme A reductase	3156	HMGCR
SL016969	-0.415184	10.8388	-2.12667	0.037231	0.147227	-4.16528	Cysteine and glycine-rich protein 3	8048	CSRP3
SL000324	0.276639	11.5267	2.1232	0.0375195	0.147888	-4.17192	Complement component C8	731	C8A C8B C8G
SL003680	-0.719086	8.71549	-2.12212	0.0376257	0.147888	-4.17415	Advanced glycosylation end product-specific receptor; soluble	177	AGER
SL012517	0.371704	9.04328	2.12028	0.0377837	0.147951	-4.1777	R-spondin-4	343637	RSPO4
SL004332	-0.331225	8.39341	-2.1192	0.0378692	0.147951	-4.17971	Prokineticin-1	84432	PROK1
SL002561	0.218882	9.50863	2.11531	0.0382104	0.148837	-4.18725	Parathyroid hormone-related protein	5744	PTHLH
SL004157	-0.342963	10.0836	-2.1136	0.0383655	0.148995	-4.19062	Tumor necrosis factor receptor superfamily member 10B	8795	TNFRSF10B
SL000137	-0.213041	9.73665	-2.10629	0.0390148	0.151066	-4.20474	Betacellulin	685	BTC
SL000377	-0.465	9.98314	-2.10159	0.0394517	0.152305	-4.21393	Creatine kinase B-type	1152	CKB
SL003685	-0.521375	10.049	-2.09401	0.0401452	0.154165	-4.22854	Nicotinamide phosphoribosyltransferase	10135	NAMPT
SL004639	0.263004	11.3258	2.09297	0.0402284	0.154165	-4.23042	NT-3 growth factor receptor	4916	NTRK3
SL007674	0.423004	9.52882	2.09245	0.0402892	0.154165	-4.23154	T-lymphocyte surface antigen Ly-9	4063	LY9
SL007310	-0.30816	14.2127	-2.08458	0.0410095	0.156461	-4.24652	Ras-related C3 botulinum toxin substrate 3	5881	RAC3
SL004351	0.2796	8.59836	2.08265	0.0411911	0.156695	-4.25022	Interleukin-25	64806	IL25
SL017424	-0.345707	9.55559	-2.07734	0.0416996	0.158167	-4.26043	Platelet receptor Gi24	64115	C10orf54
SL004269	0.322199	9.90452	2.07	0.0424002	0.160027	-4.2744	Appetite-regulating hormone	51738	GHRL
SL012769	0.733754	12.3123	2.06975	0.0424361	0.160027	-4.27497	Protein FAM3D	131177	FAM3D
SL008574	-0.657543	12.7493	-2.06112	0.0432786	0.162733	-4.29139	Osteomodulin	4958	OMD
SL006992	-0.297336	10.176	-2.05752	0.0436204	0.163068	-4.2981	Matrilin-3	4148	MATN3
SL000339	0.334586	7.94133	2.05677	0.0436979	0.163068	-4.29954	Carbonic anhydrase 2	760	CA2
SL000272	0.291941	16.2002	2.05627	0.0437437	0.163068	-4.30046	Antithrombin-III	462	SERPINC1
SL004921	0.564498	14.0877	2.05156	0.0442277	0.164401	-4.30949	Nucleoside diphosphate kinase B	4831	NME2
SL004921	0.564498	14.0877	2.05156	0.0442277	0.164401	-4.30949	Nucleoside diphosphate kinase B	654364	NME2
SL004492	-0.196446	9.09957	-2.04151	0.0452317	0.167654	-4.32834	Toll-like receptor 2	7097	TLR2
SL003191	0.478096	12.6665	2.03889	0.0455128	0.168216	-4.33335	Neutrophil-activating peptide 2	5473	PPBP
SL003650	-0.399456	16.9378	-2.02355	0.0471126	0.173384	-4.36209	Alpha-enolase	2023	ENO1
SL010521	0.624286	13.015	2.02294	0.0471776	0.173384	-4.36323	Tyrosine-protein kinase BTK	695	BTK
SL014096	0.438781	7.66246	2.01975	0.0475171	0.173957	-4.36919	Leucine-rich repeat transmembrane neuronal protein 1	347730	LRRTM1
SL004724	-0.281419	11.8753	-2.01883	0.047601	0.173957	-4.3708	Histone acetyltransferase KAT6A	7994	KAT6A
SL000338	0.430251	12.1425	2.01718	0.0477915	0.174164	-4.37397	Calpastatin	831	CAST
SL004367	0.470863	14.3836	2.00613	0.0489886	0.177385	-4.3945	Dickkopf-related protein 1	22943	DKK1
SL003915	-0.291361	11.2215	-2.00559	0.049034	0.177385	-4.39541	Kallikrein-8	11202	KLK8
SL005172	-0.325178	9.01009	-2.00516	0.0490842	0.177385	-4.39622	Insulin-like growth factor-binding protein 6	3489	IGFBP6
SL010523	0.335467	9.22911	2.00281	0.0493445	0.177732	-4.40059	Homeodomain-interacting protein kinase 3	10114	HIPK3
SL010371	-0.194567	11.1074	-2.00177	0.0494535	0.177732	-4.40247	Ectonucleoside triphosphate diphosphohydrolase 1	953	ENTPD1
SL000542	0.545873	13.3331	1.99902	0.0497714	0.178382	-4.40764	Integrin alpha-IIb: beta-3 complex	3674	ITGA2B ITGB3
SL011069	0.275762	13.6352	1.9972	0.0499602	0.178567	-4.41092	Serine protease 27	83886	PRSS27
SL004689	-0.45689	12.9559	-1.98851	0.0509493	0.181603	-4.42701	WNT1-inducible-signaling pathway protein 1	8840	WISP1
SL005258	-0.278397	8.50416	-1.98573	0.0512509	0.182179	-4.43203	Serine/threonine-protein kinase PLK1	5347	PLK1
SL014129	0.522459	11.2636	1.9712	0.0529414	0.18714	-4.45871	Heparan-sulfate 6-O-sulfotransferase 1	9394	HS6ST1
SL004352	0.217654	9.14235	1.9705	0.0530099	0.18714	-4.45992	Interleukin-17F	112744	IL17F
SL010461	-0.363131	10.0524	-1.97004	0.0530783	0.18714	-4.46085	High affinity immunoglobulin gamma Fc receptor I	2209	FCGR1A
SL012248	0.228005	8.77435	1.96832	0.0532655	0.187293	-4.46389	Focal adhesion kinase 1	5747	PTK2
SL000055	0.511442	14.6911	1.96461	0.0537178	0.188117	-4.47073	Cadherin-1	999	CDH1
SL018947	0.348603	10.8886	1.96362	0.0538331	0.188117	-4.47252	Ubiquitin carboxyl-terminal hydrolase 25	29761	USP25
SL003461	0.241957	9.27323	1.96267	0.0539337	0.188117	-4.47417	Corticotropin	5443	POMC
SL004708	0.47221	14.1654	1.95823	0.054478	0.18922	-4.48232	Connective tissue-activating peptide III	5473	PPBP
SL002695	-0.176527	10.6449	-1.95625	0.054701	0.18922	-4.48582	Cytosolic non-specific dipeptidase	55748	CNDP2
SL003764	0.366237	12.7163	1.9557	0.0547823	0.18922	-4.48691	Neural cell adhesion molecule 1; 120 kDa isoform	4684	NCAM1
SL005184	0.451181	9.6497	1.95115	0.0553319	0.18922	-4.49513	Interleukin-23	3593	IL12B IL23A
SL010495	-0.296517	9.0699	-1.95063	0.0553811	0.18922	-4.496	Cyclin-dependent kinase 2:Cyclin-A2 complex	1017	CDK2 CCNA2
SL003916	0.305981	11.9509	1.94921	0.0555553	0.18922	-4.49857	Kallikrein-12	43849	KLK12
SL000584	-0.263569	12.1544	-1.94908	0.0555699	0.18922	-4.4988	Transforming growth factor beta-1	7040	TGFB1
SL001800	-0.396313	13.8982	-1.94911	0.0555808	0.18922	-4.49883	Tumor necrosis factor receptor superfamily member 1B	7133	TNFRSF1B
SL006480	0.223238	8.7775	1.94803	0.0556983	0.18922	-4.5007	Trypsin-3	5646	PRSS3
SL003919	-0.243332	13.3214	-1.94798	0.0557041	0.18922	-4.50078	Kallikrein-14	43847	KLK14
SL008773	0.323174	10.6931	1.94499	0.0560755	0.189241	-4.5062	CD109 antigen	135228	CD109
SL005195	0.604147	11.5059	1.94473	0.0561173	0.189241	-4.50674	Lymphocyte activation gene 3 protein	3902	LAG3
SL001731	-0.700845	14.0987	-1.94449	0.0561469	0.189241	-4.50717	Gamma-enolase	2026	ENO2
SL000515	0.253077	7.6848	1.94009	0.0566749	0.190508	-4.515	C-C motif chemokine 8	6355	CCL8
SL007547	-0.312457	13.6046	-1.93899	0.0568157	0.190508	-4.51701	Hepatitis A virus cellular receptor 2	84868	HAVCR2
SL004751	-0.283489	10.1148	-1.93645	0.0571285	0.190681	-4.52155	Heme oxygenase 2	3163	HMOX2
SL003646	0.499256	16.245	1.9343	0.0574121	0.190681	-4.52549	Tropomyosin alpha-4 chain	7171	TPM4
SL005205	0.524461	8.92303	1.93267	0.0576161	0.190681	-4.52841	Natural cytotoxicity triggering receptor 3	259197	NCR3
SL010529	0.355964	14.3132	1.93147	0.0577671	0.190681	-4.53056	Ubiquitin-fold modifier-conjugating enzyme 1	51506	UFC1
SL008614	-0.257434	10.9125	-1.93117	0.0577909	0.190681	-4.53102	Ephrin-B1	1947	EFNB1
SL003990	0.199748	8.39537	1.93086	0.0578292	0.190681	-4.53157	Fibroblast growth factor receptor 2	2263	FGFR2
SL000087	-0.726976	10.6115	-1.92936	0.0580339	0.190681	-4.53434	Interleukin-6	3569	IL6
SL013488	0.587696	14.048	1.92931	0.0580396	0.190681	-4.53442	C-type lectin domain family 1 member B	51266	CLEC1B
SL004899	-0.480211	12.5487	-1.92669	0.0583722	0.19129	-4.53911	Heat shock cognate 71 kDa protein	3312	HSPA8
SL003323	0.463098	12.6623	1.92295	0.0588492	0.192078	-4.54579	C-C motif chemokine 18	6362	CCL18
SL012561	0.447259	10.2427	1.92249	0.0589079	0.192078	-4.54661	Regenerating islet-derived protein 4	83998	REG4
SL006397	-0.208547	11.0334	-1.91711	0.059586	0.193803	-4.55612	Neuropilin-1	8829	NRP1
SL008071	-0.281016	11.0059	-1.91582	0.0597536	0.193831	-4.55842	14-3-3 protein theta	10971	YWHAQ
SL005508	-0.340475	11.7633	-1.91485	0.0598924	0.193831	-4.56022	Carbonic anhydrase 9	768	CA9
SL010464	0.417199	11.744	1.90673	0.0609578	0.196789	-4.57464	Leucine-rich repeats and immunoglobulin-like domains protein 3	121227	LRIG3
SL005212	-0.204311	10.8953	-1.90535	0.0611247	0.19684	-4.57701	Prolactin receptor	5618	PRLR
SL002519	0.168987	7.84679	1.89721	0.0622095	0.199245	-4.59139	Receptor tyrosine-protein kinase erbB-3	2065	ERBB3
SL004338	0.24392	8.75387	1.89702	0.0622343	0.199245	-4.59172	Fibroblast growth factor 20	26281	FGF20
SL005372	0.431704	13.5501	1.89641	0.0623312	0.199245	-4.59287	Sorting nexin-4	8723	SNX4
SL000142	0.417795	9.17547	1.89426	0.0626211	0.199681	-4.59666	Thymidylate synthase	7298	TYMS
SL012108	0.229792	9.4356	1.88999	0.0631852	0.200987	-4.60411	1-phosphatidylinositol 4;5-bisphosphate phosphodiesterase gamma-1	5335	PLCG1
SL004697	-0.299592	9.95831	-1.88651	0.063661	0.202007	-4.61022	Protein E7_HPV16	1489079	Human-virus
SL000277	-0.347905	17.5305	-1.88428	0.0639796	0.202044	-4.61419	Apolipoprotein E (isoform E2)	348	APOE
SL000124	0.316568	12.5654	1.88419	0.0639833	0.202044	-4.61431	72 kDa type IV collagenase	4313	MMP2
SL006892	-0.284376	8.17757	-1.87742	0.0649131	0.20391	-4.62613	Tyrosine-protein kinase ABL1	25	ABL1
SL004329	-0.213338	11.8682	-1.87661	0.0650267	0.20391	-4.62755	Growth/differentiation factor 5	8200	GDF5
SL000398	0.306243	13.2677	1.87569	0.0651598	0.20391	-4.62918	Cytochrome P450 3A4	1576	CYP3A4
SL011808	0.684604	12.3368	1.87547	0.0652009	0.20391	-4.62961	Copine-1	8904	CPNE1
SL008909	-0.217581	12.1928	-1.87229	0.0656305	0.204176	-4.63508	Legumain	5641	LGMN
SL008611	0.590692	12.0522	1.8715	0.065757	0.204176	-4.63653	N-acylethanolamine-hydrolyzing acid amidase	27163	NAAA
SL007888	0.282412	7.68433	1.87141	0.0657538	0.204176	-4.63661	Cystatin-S	1472	CST4
SL007306	0.307925	9.42314	1.852	0.0685381	0.212305	-4.6703	Protein FAM3B	54097	FAM3B
SL020171	0.324743	10.2137	1.84831	0.0690842	0.212506	-4.67669	HERV-H LTR-associating protein 2	11148	HHLA2
SL004737	0.172455	10.3076	1.84824	0.0690818	0.212506	-4.67676	Tropomyosin alpha-1 chain	7168	TPM1
SL006528	0.273259	8.99962	1.84816	0.0690932	0.212506	-4.6769	Prolyl endopeptidase FAP	2191	FAP
SL005261	-0.253075	9.29314	-1.84633	0.0693618	0.21283	-4.68005	Tyrosine-protein phosphatase non-receptor type 2	5771	PTPN2
SL007806	-0.299258	11.3273	-1.84399	0.0697118	0.2134	-4.6841	Interleukin-22 receptor subunit alpha-1	58985	IL22RA1
SL004148	-0.215898	9.81044	-1.83724	0.0707105	0.215949	-4.69566	Interleukin-12 receptor subunit beta-1	3594	IL12RB1
SL000382	-0.911307	10.0332	-1.83129	0.0716195	0.21803	-4.7059	Creatine kinase M-type:Creatine kinase B-type heterodimer	1152	CKB CKM
SL007266	-0.400643	8.92284	-1.83058	0.0717269	0.21803	-4.70711	26S proteasome non-ATPase regulatory subunit 7	5713	PSMD7
SL004823	0.231441	17.2834	1.82729	0.0722105	0.218988	-4.71267	Peptidyl-prolyl cis-trans isomerase A	5478	PPIA
SL000516	0.4347	9.49038	1.82624	0.0723868	0.219012	-4.71452	C-C motif chemokine 7	6354	CCL7
SL003703	-0.344071	10.0363	-1.82509	0.0725615	0.219031	-4.71647	Bcl-2-related protein A1	597	BCL2A1
SL007100	-0.323	10.4861	-1.82194	0.0730419	0.219829	-4.72183	Leukotriene A-4 hydrolase	4048	LTA4H
SL009951	0.253258	8.11601	1.82048	0.0732537	0.219829	-4.72427	Protein Wnt-7a	7476	WNT7A
SL012881	-0.339127	11.1514	-1.81854	0.0735675	0.219829	-4.72761	Glypican-6	10082	GPC6
SL006921	0.537731	11.4581	1.81805	0.0736437	0.219829	-4.72845	[Pyruvate dehydrogenase (acetyl-transferring)] kinase isozyme 1; mitochondrial	5163	PDK1
SL000517	-0.416918	10.7265	-1.81719	0.0737769	0.219829	-4.72991	C-C motif chemokine 13	6357	CCL13
SL000557	-0.460041	12.1073	-1.81679	0.0738395	0.219829	-4.73059	Protein kinase C zeta type	5590	PRKCZ
SL005793	0.549127	13.0906	1.80488	0.0757041	0.224398	-4.75072	Peptidyl-prolyl cis-trans isomerase F; mitochondrial	10105	PPIF
SL006913	0.537062	13.3227	1.80479	0.0757192	0.224398	-4.75089	Tyrosine-protein kinase Fyn	2534	FYN
SL004144	-0.281353	11.45	-1.80111	0.0762893	0.225573	-4.75704	GDNF family receptor alpha-3	2676	GFRA3
SL005164	-0.194158	10.0121	-1.79739	0.0768832	0.226814	-4.7633	Galectin-2	3957	LGALS2
SL009629	-0.286263	10.0844	-1.78988	0.0780962	0.229744	-4.77588	Methyl-CpG-binding domain protein 4	8930	MBD4
SL004066	-0.187527	8.75875	-1.78905	0.0782294	0.229744	-4.77727	Group IIE secretory phospholipase A2	30814	PLA2G2E
SL001726	-0.430231	8.62433	-1.78532	0.0788533	0.231054	-4.78355	Granulocyte-macrophage colony-stimulating factor	1437	CSF2
SL010619	-0.223574	7.98167	-1.78093	0.0795597	0.2326	-4.79083	Tryptase gamma	25823	TPSG1
SL006998	0.485441	11.0805	1.77347	0.0808136	0.235365	-4.80328	3-phosphoinositide-dependent protein kinase 1	5170	PDPK1
SL002792	0.388818	13.3146	1.77305	0.0808837	0.235365	-4.80397	beta-adrenergic receptor kinase 1	156	ADRBK1
SL003178	-0.25737	10.5998	-1.77198	0.0810479	0.235365	-4.80571	Intercellular adhesion molecule 3	3385	ICAM3
SL012698	-0.43681	11.7005	-1.75825	0.0833911	0.24163	-4.82844	Killer cell immunoglobulin-like receptor 2DL4	3805	KIR2DL4
SL002541	0.338034	8.8464	1.75164	0.0845306	0.244061	-4.8393	Tumor necrosis factor ligand superfamily member 11	8600	TNFSF11
SL008810	0.272253	10.9003	1.75113	0.0846055	0.244061	-4.84011	Neuronal growth regulator 1	257194	NEGR1
SL006917	0.506298	13.886	1.74803	0.0851593	0.245116	-4.84523	Tyrosine-protein kinase Lyn	4067	LYN
SL005392	-0.191001	10.6126	-1.74293	0.0860385	0.246798	-4.85354	Arylsulfatase A	410	ARSA
SL004671	0.26741	11.4037	1.74245	0.0861232	0.246798	-4.85433	Tumor necrosis factor receptor superfamily member 13C	115650	TNFRSF13C
SL011888	0.756715	12.7085	1.74116	0.0863656	0.246949	-4.85647	SPARC-related modular calcium-binding protein 1	64093	SMOC1
SL012774	-0.392289	11.5312	-1.73651	0.0871905	0.24847	-4.86405	Cysteine-rich with EGF-like domain protein 1	78987	CRELD1
SL000313	-0.724411	9.35633	-1.73582	0.0873128	0.24847	-4.86517	C3a anaphylatoxin	718	C3
SL005188	-0.489425	10.8981	-1.73493	0.0874706	0.24847	-4.86661	Interleukin-5 receptor subunit alpha	3568	IL5RA
SL000527	0.568396	15.5388	1.73252	0.0879019	0.248544	-4.87053	Matrix metalloproteinase-9	4318	MMP9
SL010494	-0.308788	10.2084	-1.73245	0.0879132	0.248544	-4.87065	Cyclin-dependent kinase 1:G2/mitotic-specific cyclin-B1 complex	983	CDC2 CCNB1
SL008590	-0.308727	8.38104	-1.73063	0.0882399	0.248544	-4.87361	Olfactomedin-4	10562	OLFM4
SL004669	-0.42174	16.911	-1.73052	0.088261	0.248544	-4.87378	Apolipoprotein E (isoform E4)	348	APOE
SL011071	0.362637	8.79034	1.72709	0.0888798	0.249747	-4.87935	Platelet-derived growth factor C	56034	PDGFC
SL002722	0.234019	9.55945	1.71462	0.0911428	0.254362	-4.89946	ADP-ribosyl cyclase/cyclic ADP-ribose hydrolase 1	952	CD38
SL010373	-0.216714	8.85552	-1.71456	0.0911525	0.254362	-4.89954	Immunoglobulin alpha Fc receptor	2204	FCAR
SL004636	-0.288088	12.1183	-1.71426	0.0912152	0.254362	-4.90005	Receptor-type tyrosine-protein kinase FLT3	2322	FLT3
SL000426	0.378072	13.5606	1.71323	0.0914141	0.254362	-4.90172	Fibronectin	2335	FN1
SL010498	0.188191	7.50907	1.71269	0.0914999	0.254362	-4.90256	Ephrin type-A receptor 3	2042	EPHA3
SL000299	0.439686	7.94997	1.71062	0.0918998	0.254929	-4.90593	Fibroblast growth factor 1	2246	FGF1
SL004580	-0.150559	10.8208	-1.70844	0.0922891	0.255464	-4.90939	Macrophage scavenger receptor types I and II	4481	MSR1
SL000309	0.195489	14.8583	1.70366	0.0931839	0.257393	-4.91704	Complement C1q subcomponent	712	C1QA C1QB C1QC
SL010528	0.390324	11.888	1.7023	0.0934558	0.257597	-4.91925	Ubiquitin-fold modifier 1	51569	UFM1
SL008382	0.69307	12.9672	1.69884	0.0941104	0.258853	-4.92479	Cystatin-D	1473	CST5
SL010451	-0.319109	11.7001	-1.69766	0.0943335	0.25892	-4.92666	Cryptic protein	55997	CFC1
SL006830	-0.396867	10.4784	-1.69012	0.0957741	0.26232	-4.93867	Complement factor H-related protein 5	81494	CFHR5
SL000022	-0.212717	13.7458	-1.68861	0.0960492	0.262521	-4.94104	D-dimer	2243	FGA FGB FGG
SL005170	-0.271598	11.217	-1.68649	0.0964627	0.262882	-4.94441	Inducible T-cell costimulator	29851	ICOS
SL000441	0.76695	12.5627	1.68592	0.0965856	0.262882	-4.94534	Hepatocyte growth factor	3082	HGF
SL003770	0.542979	12.0719	1.68313	0.0971258	0.263801	-4.94975	Secreted frizzled-related protein 1	6422	SFRP1
SL005210	0.475721	13.3379	1.68166	0.0974119	0.264027	-4.95207	Neuronal cell adhesion molecule	4897	NRCAM
SL002565	0.174872	9.0226	1.67396	0.0989063	0.26752	-4.9642	Myc proto-oncogene protein	4609	MYC
SL000497	-0.340967	11.8077	-1.67185	0.0993396	0.267644	-4.96755	Laminin	284217	LAMA1 LAMB1 LAMC1
SL005358	-0.562547	13.2932	-1.67173	0.0993637	0.267644	-4.96774	Phosphatidylethanolamine-binding protein 1	5037	PEBP1
SL000601	0.349568	17.2748	1.65875	0.101962	0.273585	-4.98808	Serotransferrin	7018	TF
SL008760	-0.173029	11.806	-1.65813	0.102073	0.273585	-4.98903	SLIT and NTRK-like protein 1	114798	SLITRK1
SL001995	0.237184	9.73066	1.65703	0.102296	0.273585	-4.99075	Angiopoietin-1	284	ANGPT1
SL001691	0.423856	11.3929	1.65603	0.102513	0.273585	-4.99232	Fibroblast growth factor 7	2252	FGF7
SL014148	-0.173333	9.64126	-1.65543	0.102621	0.273585	-4.99324	Roundabout homolog 3	64221	ROBO3
SL000358	-0.260262	8.90238	-1.65081	0.103566	0.27554	-5.00044	Coagulation factor VII	2155	F7
SL004154	0.279932	7.71616	1.64674	0.104408	0.27676	-5.00676	Neural cell adhesion molecule L1	3897	L1CAM
SL010973	-0.343009	10.1764	-1.64658	0.10445	0.27676	-5.00703	Proteasome subunit alpha type-1	5682	PSMA1
SL007358	0.234161	12.9228	1.64138	0.105511	0.278523	-5.01506	Protein kinase C theta type	5588	PRKCQ
SL000640	-0.377845	12.6819	-1.6413	0.105543	0.278523	-5.0152	Nidogen-1	4811	NID1
SL010391	0.396549	11.7003	1.6393	0.10596	0.278636	-5.01829	WAP; Kazal; immunoglobulin; Kunitz and NTR domain-containing protein 2	124857	WFIKKN2
SL006924	-0.35226	10.2554	-1.63904	0.106014	0.278636	-5.01869	Agouti-related protein	181	AGRP
SL002763	-0.369679	10.4542	-1.63366	0.107144	0.281037	-5.027	Kallikrein-11	11012	KLK11
SL004853	-0.726506	13.2329	-1.6326	0.107366	0.281053	-5.02862	ICOS ligand	102723996	ICOSLG
SL004853	-0.726506	13.2329	-1.6326	0.107366	0.281053	-5.02862	ICOS ligand	23308	ICOSLG
SL000496	0.425564	17.0987	1.63077	0.107754	0.281501	-5.03144	Lactotransferrin	4057	LTF
SL018587	0.383782	11.887	1.62612	0.108742	0.281601	-5.03858	Immunoglobulin superfamily containing leucine-rich repeat protein 2	57611	ISLR2
SL004759	-0.465249	11.7938	-1.62553	0.108867	0.281601	-5.03948	Eukaryotic translation initiation factor 5	1983	EIF5
SL013969	-0.392736	10.5296	-1.62478	0.109027	0.281601	-5.04063	Kynureninase	8942	KYNU
SL000456	0.294839	13.0882	1.62301	0.109406	0.281601	-5.04335	Complement C3b; inactivated	718	C3
SL004342	-0.2252	10.8864	-1.62284	0.109426	0.281601	-5.04358	Fibroblast growth factor 8 isoform B	2253	FGF8
SL006230	0.230934	10.0554	1.62242	0.109516	0.281601	-5.04422	Lumican	4060	LUM
SL014488	0.422311	15.3214	1.62164	0.1097	0.281601	-5.04544	Proto-oncogene vav	7409	VAV1
SL005224	0.161271	7.79635	1.62151	0.109712	0.281601	-5.04562	Thrombopoietin Receptor	4352	MPL
SL004360	-0.199954	8.39322	-1.62138	0.10974	0.281601	-5.04582	Neurotrophin-4	4909	NTF4
SL010610	-0.15918	8.04739	-1.61985	0.110068	0.281621	-5.04815	C-type lectin domain family 4 member K	50489	CD207
SL000553	0.506973	13.0223	1.61905	0.110257	0.281621	-5.0494	Protein kinase C beta type (splice variant beta-II)	5579	PRKCB
SL000613	0.243899	10.995	1.61833	0.110397	0.281621	-5.05048	Urokinase-type plasminogen activator	5328	PLAU
SL010522	0.171679	10.9273	1.61197	0.111775	0.284579	-5.06017	Cyclin-dependent kinase 8:Cyclin-C complex	1024	CDK8 CCNC
SL005233	-0.229279	11.0082	-1.61007	0.112191	0.28508	-5.06306	Tumor necrosis factor receptor superfamily member 27	60401	EDA2R
SL010927	0.490517	12.3149	1.60862	0.112525	0.28537	-5.06529	Importin subunit beta-1	3837	KPNB1
SL004938	-0.447986	9.68606	-1.60559	0.113191	0.2865	-5.06988	Calcium/calmodulin-dependent protein kinase kinase 1	84254	CAMKK1
SL004078	0.248993	9.11577	1.60158	0.114062	0.288145	-5.07594	Bone morphogenetic protein 7	655	BMP7
SL000483	-0.140346	7.58121	-1.59883	0.11467	0.289119	-5.08008	Interleukin-7	3574	IL7
SL014292	-0.525468	13.7331	-1.59698	0.115099	0.289119	-5.0829	Sialic acid-binding Ig-like lectin 14	100049587	SIGLEC14
SL004637	-0.160227	9.60872	-1.59684	0.115114	0.289119	-5.08309	Macrophage-stimulating protein receptor	4486	MST1R
SL000449	-0.462856	9.70185	-1.59477	0.115593	0.289762	-5.08623	DnaJ homolog subfamily B member 1	3337	DNAJB1
SL007324	-0.261127	9.82369	-1.58721	0.117285	0.292958	-5.09757	Casein kinase II subunit alpha	1457	CSNK2A1
SL011049	0.216415	12.3455	1.58608	0.117537	0.292958	-5.09927	Mannan-binding lectin serine protease 1	5648	MASP1
SL004844	-0.199184	9.19847	-1.58605	0.117544	0.292958	-5.09931	Ephrin type-A receptor 5	2044	EPHA5
SL006922	0.174364	10.8719	1.5833	0.118169	0.293953	-5.10343	DNA repair protein RAD51 homolog 1	5888	RAD51
SL006920	0.2321	11.4152	1.58025	0.118866	0.295122	-5.10799	Mitogen-activated protein kinase 14	1432	MAPK14
SL006374	-0.255263	8.90208	-1.57871	0.119224	0.295448	-5.1103	Cytoplasmic tyrosine-protein kinase BMX	660	BMX
SL000587	-0.143563	8.93662	-1.5777	0.119452	0.29545	-5.1118	Thyroglobulin	7038	TG
SL015046	-0.444579	10.9261	-1.57636	0.119776	0.295689	-5.11381	Amphoterin-induced protein 2	347902	AMIGO2
SL004795	0.410719	12.2712	1.57218	0.120742	0.297503	-5.12003	3-hydroxyacyl-CoA dehydrogenase type-2	3028	HSD17B10
SL000139	0.175119	10.1082	1.57114	0.120968	0.297503	-5.12156	Epiregulin	2069	EREG
SL012188	-0.173158	10.2197	-1.56415	0.122601	0.300951	-5.13193	Epidermal growth factor receptor substrate 15-like 1	58513	EPS15L1
SL004333	-0.363435	8.68722	-1.56106	0.123344	0.302205	-5.13651	Fibroblast growth factor 10	2255	FGF10
SL009207	-0.223751	9.9598	-1.5544	0.124907	0.305358	-5.14631	Dynactin subunit 2	10540	DCTN2
SL008808	-0.311455	13.2512	-1.55366	0.1251	0.305358	-5.14742	S-phase kinase-associated protein 1	6500	SKP1
SL010490	-0.162771	11.4103	-1.55226	0.125418	0.305559	-5.14945	Calcium/calmodulin-dependent protein kinase type 1D	57118	CAMK1D
SL003168	-0.226319	10.6216	-1.55052	0.125835	0.305901	-5.15201	C-C motif chemokine 27	10850	CCL27
SL005223	0.184258	9.98151	1.54971	0.126028	0.305901	-5.1532	Interleukin-27 receptor subunit alpha	9466	IL27RA
SL006406	0.172427	9.24105	1.54794	0.126454	0.306215	-5.15579	Plexin-C1	10154	PLXNC1
SL001766	0.600593	9.62431	1.54728	0.126628	0.306215	-5.15677	Human Chorionic Gonadotropin	1081	CGA CGB
SL000478	0.273695	10.5772	1.54597	0.126942	0.306404	-5.15869	Interleukin-2	3558	IL2
SL004147	-0.194919	10.992	-1.53997	0.128384	0.308762	-5.16744	Interleukin-10 receptor subunit beta	3588	IL10RB
SL007869	-0.215693	12.904	-1.53993	0.128394	0.308762	-5.1675	Peptidyl-prolyl cis-trans isomerase B	5479	PPIB
SL007207	-0.354109	8.22733	-1.53675	0.129187	0.310095	-5.17215	Thrombospondin-4	7060	THBS4
SL000062	0.519192	10.7954	1.53159	0.130456	0.312565	-5.17965	Prostate-specific antigen	354	KLK3
SL004347	-0.447105	10.3335	-1.53052	0.13072	0.312622	-5.1812	Interleukin-22	50616	IL22
SL007471	0.21831	11.4543	1.52506	0.132056	0.315239	-5.18908	Collectin-12	81035	COLEC12
SL000420	-0.500335	14.7897	-1.51825	0.133779	0.318766	-5.19892	Ferritin	2495	FTH1 FTL
SL010458	0.381673	10.4241	1.51624	0.134286	0.31939	-5.20182	Endothelial cell-specific molecule 1	11082	ESM1
SL018891	0.147707	10.1734	1.51292	0.13511	0.320685	-5.20657	Down syndrome cell adhesion molecule	1826	DSCAM
SL005218	-0.201121	10.151	-1.51168	0.135425	0.320685	-5.20835	Sialic acid-binding Ig-like lectin 7	27036	SIGLEC7
SL007429	0.276733	11.585	1.51067	0.135697	0.320685	-5.2098	Transmembrane glycoprotein NMB	10457	GPNMB
SL006460	-0.162598	10.4033	-1.50997	0.13586	0.320685	-5.2108	Platelet glycoprotein Ib alpha chain	2811	GP1BA
SL000539	-0.292488	15.5507	-1.50923	0.136063	0.320685	-5.21186	Glucose-6-phosphate isomerase	2821	GPI
SL010369	0.216449	9.94529	1.50134	0.138072	0.324832	-5.22313	Carbonic anhydrase 4	762	CA4
SL000051	-0.520866	16.6961	-1.49663	0.139308	0.327148	-5.22983	C-reactive protein	1401	CRP
SL004643	-0.181342	10.3858	-1.48928	0.141213	0.331023	-5.24024	Angiopoietin-4	51378	ANGPT4
SL000384	0.519745	6.5811	1.48467	0.142442	0.333305	-5.24675	Cytotoxic T-lymphocyte protein 4	1493	CTLA4
SL003190	-0.288264	12.1899	-1.48277	0.142946	0.333883	-5.24943	C-C motif chemokine 15	6359	CCL15
SL004326	0.117154	9.63511	1.48147	0.143275	0.334051	-5.25125	Tumor necrosis factor ligand superfamily member 18	8995	TNFSF18
SL005059	-0.283566	14.3351	-1.47834	0.144124	0.33543	-5.25565	Transforming growth factor beta receptor type 3	7049	TGFBR3
SL006114	0.243465	8.32142	1.47518	0.144959	0.336277	-5.26008	Tyrosine-protein kinase transmembrane receptor ROR1	4919	ROR1
SL000509	0.172399	12.1393	1.47499	0.145005	0.336277	-5.26035	Tumor necrosis factor receptor superfamily member 3	4055	LTBR
SL004860	-0.259766	12.2824	-1.46507	0.147699	0.341914	-5.27421	Serine protease HTRA2; mitochondrial	27429	HTRA2
SL000570	-0.205775	7.90874	-1.46298	0.148254	0.342201	-5.27711	Secretin	6343	SCT
SL004781	0.361889	13.4872	1.46269	0.148348	0.342201	-5.27752	Tyrosine-protein kinase CSK	1445	CSK
SL004914	0.344019	15.3599	1.45446	0.15061	0.346459	-5.28893	Inorganic pyrophosphatase	5464	PPA1
SL003930	-0.268557	10.9088	-1.45403	0.150727	0.346459	-5.28952	15-hydroxyprostaglandin dehydrogenase [NAD(+)]	3248	HPGD
SL003785	0.240475	17.5832	1.44855	0.152239	0.349147	-5.29709	Glyceraldehyde-3-phosphate dehydrogenase	2597	GAPDH
SL006970	-0.191749	10.9973	-1.44706	0.152648	0.349147	-5.29913	Delta-like protein 1	28514	DLL1
SL011772	-0.239493	9.10384	-1.44645	0.152826	0.349147	-5.29998	Pescadillo homolog	23481	PES1
SL004101	0.39046	14.3175	1.44597	0.15297	0.349147	-5.30064	Mothers against decapentaplegic homolog 2	4087	SMAD2
SL000003	0.297795	11.4774	1.44176	0.154151	0.350193	-5.30642	Angiogenin	283	ANG
SL001943	0.340625	13.0858	1.4417	0.154167	0.350193	-5.3065	Interleukin-6 receptor subunit alpha	3570	IL6R
SL003951	-0.308922	11.731	-1.44145	0.154235	0.350193	-5.30684	Brain-derived neurotrophic factor	627	BDNF
SL000695	-0.332662	14.8219	-1.43684	0.155538	0.352535	-5.31315	Neutrophil gelatinase-associated lipocalin	3934	LCN2
SL000470	-0.228705	9.30685	-1.43434	0.156235	0.352606	-5.31657	Interleukin-11	3589	IL11
SL009216	-0.352901	8.20159	-1.4341	0.156315	0.352606	-5.3169	Aromatic-L-amino-acid decarboxylase	1644	DDC
SL016550	-0.502495	13.9391	-1.43386	0.156383	0.352606	-5.31722	Casein kinase II 2-alpha:2-beta heterotetramer	1457	CSNK2A1 CSNK2B
SL004364	-0.197715	11.1526	-1.43154	0.15703	0.353208	-5.32039	Tumor necrosis factor receptor superfamily member 13B	23495	TNFRSF13B
SL006088	0.467013	13.3238	1.43102	0.157193	0.353208	-5.32109	Sphingosine kinase 1	8877	SPHK1
SL000084	0.209712	9.60372	1.42567	0.158712	0.356006	-5.32837	Epidermal growth factor	1950	EGF
SL005688	0.179066	17.3365	1.42327	0.159403	0.356942	-5.33162	14-3-3 protein zeta/delta	7534	YWHAZ
SL014094	-0.170313	10.0283	-1.41767	0.161026	0.359957	-5.3392	Adhesion G-protein coupled receptor G5	221188	ADGRG5
SL000588	-0.10297	11.6255	-1.41667	0.161316	0.359986	-5.34054	Thyroid peroxidase	7173	TPO
SL005087	0.30574	15.4902	1.38754	0.169994	0.378703	-5.37946	Insulin-like growth factor-binding protein 7	3490	IGFBP7
SL000525	0.346249	13.2316	1.38543	0.170636	0.378948	-5.38225	Matrilysin	4316	MMP7
SL004149	0.405653	11.4798	1.38499	0.170768	0.378948	-5.38283	Interleukin-13 receptor subunit alpha-1	3597	IL13RA1
SL004925	-0.17253	10.4024	-1.38425	0.170978	0.378948	-5.38381	Anterior gradient protein 2 homolog	10551	AGR2
SL005725	-0.134457	9.87052	-1.38099	0.171975	0.38051	-5.38811	GRB2-related adapter protein 2	9402	GRAP2
SL016567	0.161173	12.3444	1.37724	0.173127	0.382407	-5.39305	Mitogen-activated protein kinase kinase kinase 7:TGF-beta-activated kinase 1 and MAP3K7-binding protein 1 fusion	6885	MAP3K7 TAB1
SL004180	-0.261168	11.2745	-1.37524	0.173757	0.383149	-5.39567	Tumor necrosis factor receptor superfamily member 8	943	TNFRSF8
SL003647	0.37467	12.4178	1.37148	0.17492	0.384977	-5.4006	Annexin A6	309	ANXA6
SL005214	0.320208	12.6063	1.3706	0.175194	0.384977	-5.40175	Semaphorin-6A	57556	SEMA6A
SL017290	-0.313512	12.9079	-1.36953	0.175526	0.384977	-5.40315	PolyUbiquitin K63-linked	7316	UBC
SL000403	0.313133	15.6671	1.36875	0.17577	0.384977	-5.40417	Endostatin	80781	COL18A1
SL005687	0.263039	15.3486	1.36601	0.176622	0.386194	-5.40774	Eukaryotic translation initiation factor 5A-1	1984	EIF5A
SL010348	0.252871	15.9726	1.36082	0.17825	0.3891	-5.4145	Fibronectin Fragment 4	2335	FN1
SL008916	-0.187958	11.1386	-1.35702	0.179433	0.390802	-5.41943	Dipeptidyl peptidase 2	29952	DPP7
SL010512	-0.188164	9.88405	-1.35605	0.17974	0.390802	-5.42069	PIK3CA/PIK3R1	5290	PIK3CA PIK3R1
SL004516	0.379003	13.4433	1.35549	0.179931	0.390802	-5.4214	Mannose-binding protein C	4153	MBL2
SL009202	-0.126002	9.10943	-1.35015	0.181616	0.393803	-5.42831	Junctional adhesion molecule-like	120425	AMICA1
SL018256	-0.25257	12.3349	-1.34411	0.183565	0.397369	-5.43608	Choline/ethanolamine kinase	1120	CHKB
SL004359	-0.201394	7.6963	-1.33423	0.186748	0.403153	-5.44872	Neurotrophin-3	4908	NTF3
SL005179	-0.170142	9.42786	-1.33383	0.186878	0.403153	-5.44923	Interleukin-36 beta	27177	IL36B
SL005161	-0.173109	8.71401	-1.33294	0.187167	0.403153	-5.45036	Fibroblast growth factor 12	2257	FGF12
SL000074	-0.245424	10.3972	-1.33174	0.187577	0.403368	-5.45189	Cellular tumor antigen p53	7157	TP53
SL000427	-0.276522	11.4319	-1.3275	0.188966	0.404971	-5.45727	Fractalkine	6376	CX3CL1
SL003524	-0.232353	12.328	-1.32732	0.189021	0.404971	-5.4575	Protein disulfide-isomerase A3	2923	PDIA3
SL017188	0.268358	14.4832	1.32643	0.189317	0.404971	-5.45863	Glycogen synthase kinase-3 alpha/beta	2931	GSK3A GSK3B
SL011708	0.282804	11.2754	1.32567	0.189567	0.404971	-5.45959	cAMP-regulated phosphoprotein 19	10776	ARPP19
SL004486	-0.246362	11.305	-1.31954	0.191598	0.408637	-5.46735	Vascular endothelial growth factor C	7424	VEGFC
SL004704	-0.192268	11.644	-1.31679	0.192498	0.409469	-5.47082	COMM domain-containing protein 7	149951	COMMD7
SL019096	-0.179746	10.6125	-1.31584	0.192815	0.409469	-5.47202	E3 SUMO-protein ligase PIAS4	51588	PIAS4
SL004685	-0.140257	8.43702	-1.31532	0.192987	0.409469	-5.47266	Persephin	5623	PSPN
SL014269	-0.245485	9.38484	-1.31459	0.193247	0.409469	-5.47358	Killer cell immunoglobulin-like receptor 3DL2	3812	KIR3DL2
SL008176	-0.41123	11.3316	-1.31333	0.193669	0.409635	-5.47516	Proteasome activator complex subunit 1	5720	PSME1
SL004673	0.266219	10.229	1.31161	0.194245	0.409635	-5.47732	Cathepsin S	1520	CTSS
SL007179	0.359834	13.5571	1.31154	0.194269	0.409635	-5.47741	Ephrin type-B receptor 2	2048	EPHB2
SL007453	0.19477	9.13763	1.30393	0.196822	0.413684	-5.48694	Mitogen-activated protein kinase 11	5600	MAPK11
SL000415	0.133317	15.4587	1.30391	0.196826	0.413684	-5.48695	Complement factor H	3075	CFH
SL004875	-0.186187	10.0576	-1.30209	0.197445	0.414315	-5.48923	Interleukin-1 receptor-like 2	8808	IL1RL2
SL002081	0.220086	12.9158	1.29723	0.19911	0.417136	-5.49527	Cadherin-5	1003	CDH5
SL000247	-0.432727	15.9027	-1.29497	0.199889	0.418097	-5.49807	6-phosphogluconate dehydrogenase; decarboxylating	5226	PGD
SL003080	-0.304444	10.8899	-1.29044	0.201448	0.42068	-5.50367	Macrophage migration inhibitory factor	4282	MIF
SL004642	-0.312296	11.5718	-1.28603	0.202976	0.422729	-5.50912	Disintegrin and metalloproteinase domain-containing protein 9	8754	ADAM9
SL003726	0.300947	8.44314	1.28573	0.203079	0.422729	-5.50949	Serine/threonine-protein kinase Chk2	11200	CHEK2
SL004805	0.230692	10.2301	1.28299	0.20403	0.423257	-5.51285	Cell adhesion molecule 1	23705	CADM1
SL003186	-0.148565	9.60509	-1.28244	0.204207	0.423257	-5.51353	Lymphotactin	6375	XCL1
SL019100	0.296034	11.4066	1.28219	0.204309	0.423257	-5.51383	E3 ubiquitin-protein ligase CHIP	10273	STUB1
SL001728	-0.3262	10.2621	-1.28045	0.204917	0.423842	-5.51597	Platelet-derived growth factor receptor alpha	5156	PDGFRA
SL010469	-0.165672	9.4806	-1.27669	0.206219	0.425783	-5.52058	Hemojuvelin	148738	HFE2
SL000002	0.253804	13.5332	1.27548	0.20666	0.425783	-5.52206	Vascular endothelial growth factor A	7422	VEGFA
SL004901	-0.0960038	7.89999	-1.27493	0.206837	0.425783	-5.52273	Protein disulfide-isomerase	5034	P4HB
SL003744	0.205658	14.3633	1.2728	0.20759	0.426498	-5.52533	Galectin-3	3958	LGALS3
SL003738	0.10068	9.29906	1.2696	0.208719	0.426498	-5.52923	T-lymphocyte activation antigen CD80	941	CD80
SL009210	-0.611634	10.3438	-1.26861	0.209086	0.426498	-5.53043	Pro-opiomelanocortin	5443	POMC
SL000448	0.366292	12.1595	1.26767	0.20942	0.426498	-5.53157	Heat shock protein beta-1	3315	HSPB1
SL003304	0.301179	12.3013	1.2672	0.209583	0.426498	-5.53213	Insulin-like growth factor 1 receptor	3480	IGF1R
SL004136	0.104128	8.65516	1.26568	0.21011	0.426498	-5.53399	Tyrosine-protein kinase receptor TYRO3	7301	TYRO3
SL007620	0.260883	10.3055	1.26477	0.210449	0.426498	-5.53509	Interleukin-12 receptor subunit beta-2	3595	IL12RB2
SL003872	0.226944	12.2378	1.26458	0.210516	0.426498	-5.53532	Interleukin-6 receptor subunit beta	3572	IL6ST
SL004610	-0.195859	11.5066	-1.26449	0.210537	0.426498	-5.53544	Low-density lipoprotein receptor-related protein 8	7804	LRP8
SL004924	0.37194	11.9286	1.26381	0.21079	0.426498	-5.53624	Eukaryotic translation initiation factor 4H	7458	EIF4H
SL010372	-0.191639	9.26986	-1.2638	0.210781	0.426498	-5.53627	Enteropeptidase	5651	TMPRSS15
SL000312	-0.451797	15.5925	-1.25883	0.212574	0.427253	-5.54227	Complement C3	718	C3
SL000519	0.190123	10.4575	1.25828	0.212757	0.427253	-5.54294	C-C motif chemokine 3	6348	CCL3
SL011770	-0.155444	11.4285	-1.25809	0.212825	0.427253	-5.54317	Leucine carboxyl methyltransferase 1	51451	LCMT1
SL008072	0.382164	9.96379	1.2579	0.212909	0.427253	-5.54339	Collagen alpha-1(VIII) chain	1295	COL8A1
SL011616	-0.28326	10.2329	-1.25782	0.212937	0.427253	-5.54349	Eukaryotic initiation factor 4A-III	9775	EIF4A3
SL003172	0.42564	10.6126	1.25721	0.213156	0.427253	-5.54422	C-X-C motif chemokine 6	6372	CXCL6
SL007651	-0.421532	9.69539	-1.25636	0.213462	0.427253	-5.54525	Fibroblast growth factor 23	8074	FGF23
SL005694	-0.564344	9.5241	-1.25391	0.214345	0.42836	-5.54819	Peroxiredoxin-6	9588	PRDX6
SL011535	-0.352079	10.6466	-1.24881	0.216194	0.431139	-5.55432	RNA-binding protein 39	9584	RBM39
SL010376	-0.0879565	10.896	-1.24821	0.216398	0.431139	-5.55504	Membrane metallo-endopeptidase-like 1	79258	MMEL1
SL021043	0.296519	9.06924	1.24486	0.217632	0.432611	-5.55903	Growth/differentiation factor 11/8	10220	GDF11 MSTN
SL000521	0.364329	10.6861	1.2444	0.217802	0.432611	-5.55959	Interstitial collagenase	4312	MMP1
SL005630	-0.328247	10.9063	-1.24005	0.219395	0.435111	-5.56477	Proteasome subunit alpha type-6	5687	PSMA6
SL001774	0.482097	15.429	1.23821	0.220073	0.435792	-5.56696	Fatty acid-binding protein; heart	2170	FABP3
SL004670	-0.121362	9.30904	-1.2336	0.221758	0.438427	-5.57242	Artemin	9048	ARTN
SL002525	-0.137036	11.1721	-1.23214	0.222302	0.438427	-5.57416	Complement C2	717	C2
SL005213	-0.352682	11.0572	-1.23168	0.222488	0.438427	-5.5747	Tumor necrosis factor receptor superfamily member 19L	84957	RELT
SL007336	-0.113346	8.99828	-1.23093	0.222752	0.438427	-5.57559	Protein SET	6418	SET
SL002517	0.249725	9.54177	1.22926	0.223387	0.439014	-5.57755	Tumor necrosis factor	7124	TNF
SL005250	-0.340035	11.3297	-1.22759	0.224007	0.439376	-5.57951	Chymase	1215	CMA1
SL011232	-0.258614	9.74725	-1.22623	0.224514	0.439376	-5.58111	Hsp90 co-chaperone Cdc37	11140	CDC37
SL000280	0.21206	12.0171	1.22603	0.224585	0.439376	-5.58136	Aspartate aminotransferase; cytoplasmic	2805	GOT1
SL000088	-0.127984	9.00157	-1.22291	0.225744	0.440981	-5.58503	Transforming growth factor beta-2	7042	TGFB2
SL011528	-0.315643	11.7993	-1.21266	0.229627	0.447894	-5.597	40S ribosomal protein S7	6201	RPS7
SL003300	0.416427	14.5397	1.20984	0.230703	0.449319	-5.60029	C-C motif chemokine 16	6360	CCL16
SL004733	-0.114835	10.4211	-1.20558	0.232314	0.450974	-5.60523	Low-density lipoprotein receptor-related protein 1; soluble	4035	LRP1
SL003182	0.267245	8.37119	1.20542	0.232392	0.450974	-5.60541	Integrin alpha-V: beta-5 complex	3685	ITGAV ITGB5
SL005352	-0.18989	10.1332	-1.20486	0.232593	0.450974	-5.60607	Fatty acid-binding protein; epidermal	2171	FABP5
SL004908	0.15525	10.4801	1.20234	0.233558	0.451763	-5.60897	Tropomyosin beta chain	7169	TPM2
SL004591	-0.160309	10.8862	-1.20199	0.233694	0.451763	-5.60938	Granulocyte colony-stimulating factor receptor	1441	CSF3R
SL002036	0.234955	11.2503	1.19799	0.235251	0.454098	-5.61398	Fibroblast growth factor receptor 4	2264	FGFR4
SL010455	-0.146988	9.18271	-1.19182	0.237632	0.458014	-5.62108	Contactin-5	53942	CNTN5
SL007195	0.270166	8.39638	1.18949	0.238553	0.45859	-5.62373	CD70 antigen	970	CD70
SL000325	-0.218247	16.2791	-1.18928	0.238636	0.45859	-5.62397	Complement component C9	735	C9
SL003717	-0.132778	12.1387	-1.18813	0.23907	0.458747	-5.62529	Caspase-10	843	CASP10
SL007229	0.224633	9.65228	1.18715	0.239471	0.458839	-5.62641	Signal transducer and activator of transcription 6	6778	STAT6
SL005209	-0.165003	8.97147	-1.18339	0.24093	0.460956	-5.6307	Neurogenic locus notch homolog protein 3	4854	NOTCH3
SL010530	-0.123677	11.008	-1.1807	0.241991	0.462294	-5.63376	OCIA domain-containing protein 1	54940	OCIAD1
SL000308	-0.2622	12.4709	-1.17985	0.24234	0.462294	-5.63471	Plasma protease C1 inhibitor	710	SERPING1
SL004869	0.243395	10.0927	1.17888	0.242726	0.462351	-5.63582	Carbonic anhydrase 13	377677	CA13
SL000009	-0.117603	9.79626	-1.1775	0.243256	0.462431	-5.63738	Receptor tyrosine-protein kinase erbB-2	2064	ERBB2
SL001796	-0.345836	16.056	-1.17697	0.243478	0.462431	-5.63797	Myeloperoxidase	4353	MPO
SL000622	0.391829	15.5473	1.17513	0.244211	0.463146	-5.64006	Coagulation Factor V	2153	F5
SL003672	0.33313	9.5815	1.17302	0.245048	0.464058	-5.64243	Extracellular superoxide dismutase [Cu-Zn]	6649	SOD3
SL003169	-0.124896	9.68296	-1.17132	0.245712	0.464639	-5.64436	C-X-C motif chemokine 5	6374	CXCL5
SL005572	0.187195	9.22612	1.16767	0.247173	0.466724	-5.64846	Gelsolin	2934	GSN
SL004648	0.230216	9.98091	1.16532	0.248129	0.467805	-5.65109	Tumor necrosis factor ligand superfamily member 14	8740	TNFSF14
SL011588	0.256875	11.3331	1.16448	0.248465	0.467805	-5.65203	40S ribosomal protein S3a	6189	RPS3A
SL016566	0.227801	13.591	1.16224	0.249367	0.468824	-5.65454	Serine/threonine-protein kinase 17B	9262	STK17B
SL004153	-0.178478	7.43389	-1.15861	0.250821	0.470878	-5.6586	Macrophage colony-stimulating factor 1 receptor	1436	CSF1R
SL001999	-0.120055	8.75992	-1.15702	0.251466	0.471292	-5.66038	E3 ubiquitin-protein ligase Mdm2	4193	MDM2
SL010462	-0.164384	10.9487	-1.15483	0.252354	0.471292	-5.66281	Ficolin-1	2219	FCN1
SL005181	-0.146618	8.06027	-1.15462	0.25244	0.471292	-5.66304	Interleukin-20 receptor subunit alpha	53832	IL20RA
SL000047	-0.30481	9.9616	-1.15453	0.252491	0.471292	-5.66313	Insulin-like growth factor I	3479	IGF1
SL003220	-0.318105	16.6415	-1.15031	0.254212	0.47326	-5.66782	C3a anaphylatoxin des Arginine	718	C3
SL000342	-0.327457	14.8235	-1.15016	0.254272	0.47326	-5.66798	Catalase	847	CAT
SL012822	-0.360675	11.104	-1.14771	0.255277	0.474451	-5.67069	Brain-specific serine protease 4	64063	PRSS22
SL011508	0.316221	8.58199	1.14581	0.256054	0.475216	-5.67278	Pituitary adenylate cyclase-activating polypeptide 27	116	ADCYAP1
SL004335	-0.0925865	8.11099	-1.13781	0.259343	0.480437	-5.68159	Fibroblast growth factor 17	8822	FGF17
SL018938	-0.256014	12.2507	-1.13721	0.259606	0.480437	-5.68224	Small ubiquitin-related modifier 3	6612	SUMO3
SL000442	0.189729	8.5827	1.13604	0.260083	0.480636	-5.68352	Somatotropin	2688	GH1
SL006132	-0.176762	10.4843	-1.13226	0.261653	0.482852	-5.68765	Lamin-B1	4001	LMNB1
SL004337	0.466743	11.7677	1.12687	0.263923	0.486079	-5.69351	Fibroblast growth factor 19	9965	FGF19
SL002654	-0.307692	11.56	-1.12633	0.264149	0.486079	-5.6941	Ephrin type-A receptor 2	1969	EPHA2
SL007953	0.351994	8.67851	1.12258	0.265728	0.486878	-5.69816	Pyridoxal kinase	8566	PDXK
SL018946	0.199966	12.2865	1.12235	0.265824	0.486878	-5.69841	Ubiquitin-conjugating enzyme E2 G2	7327	UBE2G2
SL007261	-0.204198	16.5738	-1.12115	0.266329	0.486878	-5.6997	Methionine aminopeptidase 2	10988	METAP2
SL017189	0.161003	13.7885	1.12092	0.266416	0.486878	-5.69997	Kininogen-1	3827	KNG1
SL000603	-0.495685	12.8278	-1.12086	0.266454	0.486878	-5.70002	Trypsin-1	5644	PRSS1
SL004862	0.1863	11.6014	1.11581	0.268584	0.490082	-5.70546	Programmed cell death 1 ligand 2	80380	PDCD1LG2
SL005202	0.266484	12.0212	1.10557	0.272968	0.497383	-5.71641	Hepatocyte growth factor-like protein	4485	MST1
SL001737	-0.278542	10.7505	-1.09809	0.276198	0.497497	-5.72436	14-3-3 protein sigma	2810	SFN
SL004872	0.231753	10.2729	1.09797	0.276252	0.497497	-5.72449	Tumor necrosis factor receptor superfamily member EDAR	10913	EDAR
SL004467	-0.234341	12.237	-1.09749	0.276456	0.497497	-5.72499	Protein Z-dependent protease inhibitor	51156	SERPINA10
SL008644	0.367111	12.0084	1.09734	0.276525	0.497497	-5.72516	ADP-ribosyl cyclase/cyclic ADP-ribose hydrolase 2	683	BST1
SL003176	0.168966	11.4663	1.09668	0.276796	0.497497	-5.72586	C-C motif chemokine 1	6346	CCL1
SL010459	0.658749	10.2435	1.09667	0.276814	0.497497	-5.72587	Low affinity immunoglobulin gamma Fc region receptor II-a	2212	FCGR2A
SL008639	0.154681	10.9088	1.09663	0.27682	0.497497	-5.72592	Iduronate 2-sulfatase	3423	IDS
SL000522	0.487267	10.1806	1.09657	0.276858	0.497497	-5.72597	Macrophage metalloelastase	4321	MMP12
SL007361	0.118435	9.59858	1.09614	0.277029	0.497497	-5.72643	Galectin-10	1178	CLC
SL004327	0.16316	10.2305	1.09572	0.277211	0.497497	-5.72687	Tumor necrosis factor ligand superfamily member 13B	10673	TNFSF13B
SL006629	0.269853	14.0877	1.0957	0.277237	0.497497	-5.72689	NAD-dependent protein deacetylase sirtuin-2	22933	SIRT2
SL007804	0.245792	10.5941	1.09337	0.278247	0.498328	-5.72934	Biglycan	633	BGN
SL000314	-0.601438	9.74294	-1.09287	0.278466	0.498328	-5.72987	Complement C3b	718	C3
SL010368	-0.149937	10.6476	-1.08865	0.280297	0.500415	-5.73433	Alpha-L-iduronidase	3425	IDUA
SL003305	-0.119118	10.9077	-1.08841	0.280402	0.500415	-5.73458	Interleukin-2 receptor subunit alpha	3559	IL2RA
SL016928	0.364296	14.748	1.08667	0.281177	0.500536	-5.73639	SLAM family member 7	57823	SLAMF7
SL010384	-0.278545	12.0727	-1.08634	0.281321	0.500536	-5.73673	Testican-1	6695	SPOCK1
SL005156	-0.241484	9.92131	-1.08566	0.281624	0.500536	-5.73745	Neuroblastoma suppressor of tumorigenicity 1	100532736	NBL1
SL005156	-0.241484	9.92131	-1.08566	0.281624	0.500536	-5.73745	Neuroblastoma suppressor of tumorigenicity 1	4681	NBL1
SL002508	-0.317076	13.1198	-1.08383	0.282427	0.501238	-5.73937	Interleukin-18-binding protein	10068	IL18BP
SL005730	-0.156834	13.0236	-1.08298	0.282789	0.501238	-5.74027	cGMP-dependent 3';5'-cyclic phosphodiesterase	5138	PDE2A
SL004765	0.201809	10.9701	1.0817	0.283363	0.501571	-5.74158	MAP kinase-activated protein kinase 3	7867	MAPKAPK3
SL005193	-0.158287	13.4695	-1.07796	0.285005	0.503792	-5.7455	Junctional adhesion molecule B	58494	JAM2
SL008822	0.144253	9.18653	1.07467	0.286464	0.505273	-5.74891	Adhesion G protein-coupled receptor E2	30817	ADGRE2
SL009948	-0.180619	11.8984	-1.07433	0.286619	0.505273	-5.74926	Plexin-B2	23654	PLXNB2
SL009791	-0.378529	12.5228	-1.07277	0.287325	0.505832	-5.75087	Heterogeneous nuclear ribonucleoprotein A/B	3182	HNRNPAB
SL001990	-0.293773	13.4529	-1.0716	0.287845	0.506062	-5.75208	Interleukin-1 receptor antagonist protein	3557	IL1RN
SL008094	0.21138	9.7356	1.06148	0.292384	0.513317	-5.7625	Phosphoglucomutase-1	5236	PGM1
SL011510	0.166553	10.3645	1.06061	0.29276	0.513317	-5.76339	Somatostatin-28	6750	SST
SL004064	-0.215431	9.75285	-1.05717	0.29433	0.515374	-5.7669	Phospholipase A2	5319	PLA2G1B
SL003918	-0.17611	10.2135	-1.05475	0.295418	0.516585	-5.76938	Kallikrein-13	26085	KLK13
SL003066	-0.106145	15.195	-1.05192	0.296703	0.517708	-5.77227	Pigment epithelium-derived factor	5176	SERPINF1
SL007696	-0.190067	12.8943	-1.05161	0.296856	0.517708	-5.77257	Complement component C1q receptor	22918	CD93
SL003327	-0.185109	9.35217	-1.04246	0.30104	0.524302	-5.78182	Complement factor D	1675	CFD
SL003803	0.126091	7.4478	1.04038	0.301988	0.525249	-5.78392	Receptor tyrosine-protein kinase erbB-4	2066	ERBB4
SL003869	-0.335592	12.0026	-1.03624	0.303911	0.527214	-5.78806	Growth/differentiation factor 15	9518	GDF15
SL009628	0.255033	14.5377	1.03546	0.304276	0.527214	-5.78885	Inhibitor of growth protein 1	3621	ING1
SL004714	0.261922	11.6125	1.03533	0.304333	0.527214	-5.78897	Leukemia inhibitory factor receptor	3977	LIFR
SL003310	-0.230101	9.89758	-1.03429	0.304816	0.527349	-5.79001	Vascular endothelial growth factor A; isoform 121	7422	VEGFA
SL004687	-0.237551	9.43723	-1.03215	0.30581	0.528235	-5.79215	Thymic stromal lymphopoietin	85480	TSLP
SL011768	-0.186059	8.42927	-1.03144	0.306141	0.528235	-5.79286	NudC domain-containing protein 3	23386	NUDCD3
SL004811	0.219547	12.1022	1.02985	0.306882	0.528532	-5.79444	Transgelin-2	8407	TAGLN2
SL003690	-0.123957	11.4291	-1.0293	0.307125	0.528532	-5.795	Tumor necrosis factor receptor superfamily member 11A	8792	TNFRSF11A
SL003440	-0.226536	9.57767	-1.02513	0.309087	0.530546	-5.79913	Platelet-activating factor acetylhydrolase	7941	PLA2G7
SL010467	0.113805	13.7292	1.02505	0.309111	0.530546	-5.79922	Repulsive guidance molecule A	56963	RGMA
SL007531	-0.190288	10.2773	-1.02378	0.30972	0.530848	-5.80047	BMP-binding endothelial regulator protein	168667	BMPER
SL000565	-0.347621	10.3991	-1.02296	0.310103	0.530848	-5.80128	Renin	5972	REN
SL004838	-0.212547	10.6742	-1.02128	0.310889	0.531493	-5.80293	Leukocyte surface antigen CD47	961	CD47
SL004457	-0.20908	12.7752	-1.01927	0.311837	0.532415	-5.80492	Glia-derived nexin	5270	SERPINE2
SL004654	0.242721	8.67971	1.0157	0.313523	0.533119	-5.80843	Granzyme H	2999	GZMH
SL004182	-0.155355	9.22614	-1.01458	0.314038	0.533119	-5.80954	Calcium-dependent phospholipase A2	5322	PLA2G5
SL002539	0.111696	13.5859	1.01452	0.314069	0.533119	-5.8096	Tumor necrosis factor receptor superfamily member 11B	4982	TNFRSF11B
SL003522	0.185233	12.2562	1.01285	0.314872	0.533119	-5.81123	Endoplasmic reticulum resident protein 29	10961	ERP29
SL016148	-0.131472	10.2836	-1.01233	0.315106	0.533119	-5.81175	NA	NA	NA
SL012148	-0.135493	8.39159	-1.01209	0.315219	0.533119	-5.81198	Peroxisomal targeting signal 1 receptor	5830	PEX5
SL010616	-0.2356	13.1321	-1.01162	0.315456	0.533119	-5.81243	Tyrosine-protein phosphatase non-receptor type 11	5781	PTPN11
SL004305	-0.348383	11.284	-1.01147	0.315528	0.533119	-5.81258	DNA topoisomerase 1	7150	TOP1
SL008378	0.188792	8.76529	1.01045	0.316007	0.533237	-5.81356	Eukaryotic translation initiation factor 4E-binding protein 2	1979	EIF4EBP2
SL009054	0.179377	9.18672	1.00893	0.31673	0.533764	-5.81505	Neurexin-1-beta	9378	NRXN1
SL000468	0.271474	11.0344	1.00723	0.317544	0.533941	-5.81671	Immunoglobulin M	3507	IGHM IGJ IGK@ IGL@
SL004346	0.0893992	9.06193	1.00697	0.317656	0.533941	-5.81698	Interleukin-20	50604	IL20
SL007502	0.237729	12.58	1.00534	0.318446	0.534578	-5.81855	Carbohydrate sulfotransferase 15	51363	CHST15
SL000433	-0.215383	9.61012	-1.00122	0.320415	0.537191	-5.82254	Glucagon	2641	GCG
SL005797	0.327073	12.5765	0.998867	0.321546	0.538394	-5.82482	Polymeric immunoglobulin receptor	5284	PIGR
SL000020	-0.397435	12.1988	-0.993059	0.324347	0.541102	-5.83042	Apolipoprotein B	338	APOB
SL004871	0.179356	12.3315	0.993017	0.324367	0.541102	-5.83046	Tumor necrosis factor receptor superfamily member 21	27242	TNFRSF21
SL003341	-0.211296	15.8014	-0.992926	0.324411	0.541102	-5.83055	Fibrinogen gamma chain	2266	FGG
SL000316	0.294044	16.4372	0.991064	0.325313	0.541608	-5.83233	Complement C4	720	C4A C4B
SL000316	0.294044	16.4372	0.991064	0.325313	0.541608	-5.83233	Complement C4	721	C4A C4B
SL000250	-0.124019	10.4319	-0.990555	0.325547	0.541608	-5.83283	Alpha-2-antiplasmin	5345	SERPINF2
SL009431	-0.239547	11.383	-0.989608	0.326019	0.541699	-5.83373	Histidine triad nucleotide-binding protein 1	3094	HINT1
SL007295	0.136384	13.1027	0.987861	0.326855	0.54181	-5.83541	Cadherin-15	1013	CDH15
SL010381	-0.127585	12.3247	-0.987731	0.326919	0.54181	-5.83554	Dickkopf-like protein 1	27120	DKKL1
SL004891	-0.353396	14.4541	-0.983823	0.328834	0.544292	-5.83925	Heterogeneous nuclear ribonucleoproteins A2/B1	3181	HNRNPA2B1
SL003520	-0.103632	11.8663	-0.980253	0.330567	0.545459	-5.84266	Calreticulin	811	CALR
SL011499	0.179346	10.7926	0.980223	0.330594	0.545459	-5.84267	Pancreatic hormone	5539	PPY
SL017529	-0.221997	9.44449	-0.979809	0.330797	0.545459	-5.84307	Kelch-like ECH-associated protein 1	9817	KEAP1
SL003643	0.176854	12.5789	0.975355	0.332983	0.548369	-5.84728	Glutathione S-transferase P	2950	GSTP1
SL008063	0.332076	12.7364	0.97352	0.333888	0.549163	-5.84901	Low molecular weight phosphotyrosine protein phosphatase	52	ACP1
SL005228	0.15518	8.69266	0.972011	0.334622	0.549676	-5.85044	NKG2D ligand 2	80328	ULBP2
SL009868	-0.212004	10.3057	-0.970132	0.335561	0.550144	-5.8522	FACT complex subunit SSRP1	6749	SSRP1
SL004354	-0.230597	12.1286	-0.969588	0.33583	0.550144	-5.85271	Interleukin-19	29949	IL19
SL010393	-0.193387	12.8124	-0.968889	0.336176	0.550144	-5.85336	Kremen protein 2	79412	KREMEN2
SL003173	-0.259698	13.1116	-0.963119	0.339041	0.553789	-5.85876	Growth-regulated alpha protein	2919	CXCL1
SL008588	0.108749	12.6276	0.962667	0.339255	0.553789	-5.85919	SLAM family member 5	8832	CD84
SL006131	-0.388487	11.5026	-0.955245	0.342977	0.559165	-5.86608	Fatty acid-binding protein; liver	2168	FABP1
SL002522	-0.0985385	11.3866	-0.952224	0.344483	0.560917	-5.86888	Retinoblastoma-associated protein	5925	RB1
SL007774	0.117472	8.72336	0.950644	0.345279	0.560983	-5.87033	Protein jagged-2	3714	JAG2
SL004126	-0.0866138	9.00665	-0.950184	0.345511	0.560983	-5.87076	Tumor necrosis factor receptor superfamily member 9	3604	TNFRSF9
SL004812	-0.272405	13.7885	-0.9496	0.345817	0.560983	-5.87128	Triosephosphate isomerase	7167	TPI1
SL003308	0.140659	7.60841	0.947543	0.346845	0.561726	-5.87319	Interleukin-4 receptor subunit alpha	3566	IL4R
SL004330	-0.11413	10.4781	-0.94696	0.347139	0.561726	-5.87372	B-cell receptor CD22	933	CD22
SL004143	-0.114173	12.4043	-0.945475	0.34789	0.562243	-5.87508	GDNF family receptor alpha-2	2675	GFRA2
SL006918	0.23642	13.4426	0.942195	0.349566	0.56403	-5.87807	Mitogen-activated protein kinase 1	5594	MAPK1
SL010502	0.212004	10.8232	0.94161	0.349863	0.56403	-5.8786	Mitogen-activated protein kinase 8	5599	MAPK8
SL004253	0.183407	11.9975	0.938066	0.351668	0.565987	-5.88183	Estradiol 17-beta-dehydrogenase 1	3292	HSD17B1
SL006805	-0.0900962	11.4029	-0.937495	0.351947	0.565987	-5.88236	Serine/threonine-protein kinase MRCK beta	9578	CDC42BPB
SL014048	0.128681	9.77678	0.93605	0.352685	0.566474	-5.88367	Collagen alpha-1(XXIII) chain	91522	COL23A1
SL003167	0.387421	13.0789	0.933593	0.353953	0.567809	-5.88589	C-X-C motif chemokine 13	10563	CXCL13
SL000479	-0.0893621	11.5611	-0.92489	0.358418	0.574263	-5.89374	Interleukin-3	3562	IL3
SL013165	0.33342	10.5548	0.919841	0.361042	0.577756	-5.89824	Non-histone chromosomal protein HMG-14	3150	HMGN1
SL004299	-0.0856271	7.45652	-0.915628	0.36322	0.580528	-5.902	Baculoviral IAP repeat-containing protein 7 Isoform beta	79444	BIRC7
SL000346	0.327471	10.1062	0.914128	0.364013	0.581081	-5.90332	Cathepsin H	1512	CTSH
SL008099	0.293665	11.5183	0.910814	0.365744	0.582057	-5.90625	Macrophage-capping protein	822	CAPG
SL004932	0.0951887	9.13085	0.910485	0.365905	0.582057	-5.90655	Peroxiredoxin-5; mitochondrial	25824	PRDX5
SL008122	0.131668	10.8884	0.910367	0.365967	0.582057	-5.90666	Dual specificity protein phosphatase 3	1845	DUSP3
SL000038	0.243214	10.9919	0.909313	0.366529	0.58224	-5.90758	C-C motif chemokine 2	6347	CCL2
SL010505	-0.129713	9.82975	-0.907526	0.367455	0.582999	-5.90916	Megakaryocyte-associated tyrosine-protein kinase	4145	MATK
SL003041	-0.359399	14.3758	-0.902475	0.370122	0.586515	-5.91358	Platelet factor 4	5196	PF4
SL011631	-0.213869	13.2615	-0.897743	0.372621	0.589622	-5.91772	Nascent polypeptide-associated complex subunit alpha	4666	NACA
SL007228	-0.178983	12.8156	-0.89622	0.373427	0.589622	-5.91904	Protein kinase C iota type	5584	PRKCI
SL002782	-0.161485	11.1471	-0.896192	0.373442	0.589622	-5.91907	Adrenomedullin	133	ADM
SL008837	-0.168667	9.46801	-0.8915	0.375935	0.592821	-5.92314	CD63 antigen	967	CD63
SL010509	0.263049	10.8872	0.890664	0.37638	0.592821	-5.92386	Serine/threonine-protein kinase PAK 6	106821730	PAK6
SL010509	0.263049	10.8872	0.890664	0.37638	0.592821	-5.92386	Serine/threonine-protein kinase PAK 6	56924	PAK6
SL008709	0.109015	8.23148	0.886433	0.378627	0.595475	-5.92752	Desmocollin-3	1825	DSC3
SL009790	-0.109455	11.6178	-0.885772	0.37898	0.595475	-5.92809	Small nuclear ribonucleoprotein F	6636	SNRPF
SL000133	-0.15734	8.6208	-0.883616	0.380144	0.596583	-5.92993	C-C motif chemokine 20	6364	CCL20
SL000396	0.267513	10.356	0.881311	0.381382	0.59735	-5.9319	Cytochrome c	54205	CYCS
SL008703	0.177369	11.2176	0.880997	0.381551	0.59735	-5.93217	Carboxypeptidase E	1363	CPE
SL013240	0.235921	12.0194	0.873189	0.38576	0.603214	-5.93882	Adapter molecule crk	1398	CRK
SL010390	0.188372	11.0099	0.870445	0.387246	0.604811	-5.94114	Coiled-coil domain-containing protein 80	151887	CCDC80
SL010449	-0.0621482	9.58695	-0.866852	0.389187	0.607113	-5.94418	Carbonic anhydrase-related protein 10	56934	CA10
SL009328	0.171682	12.1551	0.861832	0.391934	0.610667	-5.94838	Chorionic somatomammotropin hormone	1442	CSH1 CSH2
SL008402	0.0838616	9.83751	0.860683	0.392552	0.610782	-5.94935	Ly6/PLAUR domain-containing protein 3	27076	LYPD3
SL005675	0.154662	12.2105	0.85985	0.393017	0.610782	-5.95004	ATP synthase subunit beta; mitochondrial	506	ATP5B
SL002706	-0.218537	11.7488	-0.859122	0.393417	0.610782	-5.95065	Low affinity immunoglobulin epsilon Fc receptor	2208	FCER2
SL004145	-0.0919181	9.61466	-0.854508	0.395938	0.613239	-5.9545	Tumor necrosis factor receptor superfamily member 14	8764	TNFRSF14
SL007284	-0.133158	9.00704	-0.854501	0.395942	0.613239	-5.9545	Cysteine-rich secretory protein 3	10321	CRISP3
SL014268	0.068353	11.3664	0.849429	0.398736	0.616832	-5.9587	OX-2 membrane glycoprotein	4345	CD200
SL004009	0.212298	15.3746	0.84591	0.400693	0.619122	-5.96159	Ras-related C3 botulinum toxin substrate 1	5879	RAC1
SL000586	0.123809	9.39043	0.844375	0.401533	0.619605	-5.96286	Thrombin	2147	F2
SL005491	-0.0987667	12.3479	-0.843198	0.402186	0.619605	-5.96382	Opioid-binding protein/cell adhesion molecule	4978	OPCML
SL006914	-0.210662	7.37202	-0.842771	0.402433	0.619605	-5.96416	Glucocorticoid receptor	2908	NR3C1
SL004589	-0.228696	10.1296	-0.839802	0.404084	0.62141	-5.96659	Azurocidin	566	AZU1
SL003349	0.197189	9.33679	0.836722	0.405801	0.623313	-5.9691	Hypoxia-inducible factor 1-alpha	3091	HIF1A
SL016554	0.189423	8.74486	0.830708	0.409166	0.627742	-5.97397	High affinity cGMP-specific 3';5'-cyclic phosphodiesterase 9A	5152	PDE9A
SL000592	-0.165943	8.82783	-0.828208	0.41057	0.628839	-5.97599	Metalloproteinase inhibitor 2	7077	TIMP2
SL003687	0.171776	9.90232	0.827713	0.410848	0.628839	-5.97638	Nucleoside diphosphate kinase A	4830	NME1
SL016549	0.149376	13.0223	0.825408	0.412145	0.630083	-5.97824	AMP Kinase (alpha2beta2gamma1)	5563	PRKAA2 PRKAB2 PRKAG1
SL000057	-0.189517	9.81348	-0.824017	0.41293	0.630542	-5.97935	Thymidine kinase; cytosolic	7083	TK1
SL000322	0.21826	15.2326	0.821622	0.414282	0.631297	-5.98127	Complement component C6	729	C6
SL003199	0.177559	12.2806	0.821422	0.414395	0.631297	-5.98143	Tyrosine-protein kinase receptor Tie-1; soluble	7075	TIE1
SL010493	0.202415	14.0753	0.819818	0.415302	0.63194	-5.98271	Calcium/calmodulin-dependent protein kinase type II subunit delta	817	CAMK2D
SL005207	0.104413	11.4603	0.818105	0.416263	0.632661	-5.98408	Natural cytotoxicity triggering receptor 1	9437	NCR1
SL002762	0.218979	12.7441	0.814342	0.418409	0.633018	-5.98706	Chromogranin-A	1113	CHGA
SL004475	0.12203	9.98147	0.813396	0.418938	0.633018	-5.98782	Interferon alpha/beta receptor 1	3454	IFNAR1
SL005846	0.193807	11.1526	0.81278	0.419298	0.633018	-5.98829	Moesin	4478	MSN
SL002086	0.120459	6.72073	0.811312	0.420124	0.633018	-5.98946	Ficolin-3	8547	FCN3
SL004855	-0.21239	7.87271	-0.809594	0.421114	0.633018	-5.9908	Contactin-1	1272	CNTN1
SL005177	0.191537	10.6439	0.809371	0.421241	0.633018	-5.99098	Interleukin-36 alpha	27179	IL36A
SL000345	0.167598	12.482	0.809182	0.421349	0.633018	-5.99113	Cathepsin G	1511	CTSG
SL008177	-0.101061	11.9994	-0.809039	0.421421	0.633018	-5.99125	Complement component 1 Q subcomponent-binding protein; mitochondrial	708	C1QBP
SL004536	-0.369881	13.7677	-0.807051	0.422567	0.633018	-5.9928	Hepcidin	57817	HAMP
SL010928	-0.137966	12.4358	-0.806619	0.42281	0.633018	-5.99315	Inosine-5'-monophosphate dehydrogenase 2	3615	IMPDH2
SL005160	-0.12777	11.5481	-0.80641	0.422926	0.633018	-5.99332	Endothelial cell-selective adhesion molecule	90952	ESAM
SL009988	-0.0666342	9.85751	-0.806292	0.422992	0.633018	-5.99341	Disintegrin and metalloproteinase domain-containing protein 12	8038	ADAM12
SL007070	-0.0829145	7.80978	-0.80586	0.423239	0.633018	-5.99375	Low-density lipoprotein receptor	3949	LDLR
SL008190	-0.0692627	8.3369	-0.805738	0.423309	0.633018	-5.99384	Spectrin alpha chain; non-erythrocytic 1	6709	SPTAN1
SL000319	0.0882912	12.5237	0.800717	0.42619	0.635573	-5.99777	Complement C5	727	C5
SL005190	-0.206551	11.3102	-0.800414	0.426374	0.635573	-5.99799	Leukocyte immunoglobulin-like receptor subfamily B member 1	10859	LILRB1
SL000318	-0.209734	6.9721	-0.800223	0.426483	0.635573	-5.99814	Complement C4b	720	C4A C4B
SL000318	-0.209734	6.9721	-0.800223	0.426483	0.635573	-5.99814	Complement C4b	721	C4A C4B
SL005493	-0.118371	8.27361	-0.795235	0.429348	0.638817	-6.00202	Serum paraoxonase/arylesterase 1	5444	PON1
SL003710	-0.0627207	8.92392	-0.794543	0.429748	0.638817	-6.00256	Caspase-2	835	CASP2
SL011406	-0.0948761	9.66635	-0.793876	0.430134	0.638817	-6.00307	High affinity cAMP-specific 3';5'-cyclic phosphodiesterase 7A	5150	PDE7A
SL007033	-0.151106	10.5306	-0.79168	0.431414	0.639989	-6.00476	Latent-transforming growth factor beta-binding protein 4	8425	LTBP4
SL004698	0.0711683	11.4383	0.788044	0.433513	0.64237	-6.00756	Protein E7_HPV18	1489089	Human-virus
SL000485	-0.0660317	8.04321	-0.785167	0.435186	0.644115	-6.00976	Interleukin-9	3578	IL9
SL008609	-0.128582	10.1584	-0.783761	0.436009	0.644599	-6.01083	Low affinity immunoglobulin gamma Fc region receptor III-B	2215	FCGR3B
SL008039	-0.234953	12.8095	-0.782785	0.436583	0.644716	-6.01157	Alcohol dehydrogenase [NADP(+)]	10327	AKR1A1
SL004133	-0.0667426	9.43724	-0.780327	0.438009	0.646088	-6.01345	Bone morphogenetic protein receptor type-2	659	BMPR2
SL011498	-0.0878833	8.39981	-0.775638	0.440754	0.649401	-6.017	Pituitary adenylate cyclase-activating polypeptide 38	116	ADCYAP1
SL004579	-0.181875	13.6184	-0.768264	0.4451	0.654681	-6.02253	Macrophage mannose receptor 1	4360	MRC1
SL011629	0.153023	13.8093	0.76785	0.445344	0.654681	-6.02284	AH receptor-interacting protein	9049	AIP
SL005194	-0.178358	12.9543	-0.764762	0.447169	0.656621	-6.02514	Junctional adhesion molecule C	83700	JAM3
SL010519	0.0866617	13.4096	0.763227	0.448068	0.6572	-6.02629	Tyrosine-protein kinase ZAP-70	7535	ZAP70
SL004919	-0.291525	12.3249	-0.762256	0.448652	0.657316	-6.027	Peroxiredoxin-1	5052	PRDX1
SL010379	-0.244513	11.6244	-0.760564	0.449655	0.658044	-6.02826	Semaphorin-3A	10371	SEMA3A
SL006705	-0.218588	8.93117	-0.75884	0.450679	0.658454	-6.02953	Prefoldin subunit 5	5204	PFDN5
SL006915	-0.111734	9.83183	-0.758373	0.450948	0.658454	-6.02989	Interleukin-27	246778	IL27 EBI3
SL003301	-0.236355	16.1826	-0.754775	0.453098	0.660852	-6.03253	Ck-beta-8-1	6368	CCL23
SL000674	-0.143888	10.4992	-0.75034	0.455745	0.663568	-6.03578	Follistatin	10468	FST
SL014108	-0.070647	8.10904	-0.749933	0.45598	0.663568	-6.03609	Leucine-rich repeat transmembrane neuronal protein 3	347731	LRRTM3
SL008504	-0.130819	11.8238	-0.747042	0.457718	0.665353	-6.03819	N-acetylglucosamine-6-sulfatase	2799	GNS
SL007560	-0.0643827	10.1672	-0.745405	0.458693	0.6659	-6.03938	Stabilin-2	55576	STAB2
SL007242	-0.166956	11.9333	-0.743015	0.460138	0.6659	-6.04111	Dual specificity mitogen-activated protein kinase kinase 3	5606	MAP2K3
SL003328	0.0854	14.9902	0.742033	0.46072	0.6659	-6.04183	Complement factor I	3426	CFI
SL005266	0.201103	14.5665	0.740808	0.461466	0.6659	-6.0427	Alpha-synuclein	6622	SNCA
SL000076	-0.183417	10.9457	-0.740759	0.461496	0.6659	-6.04274	Cyclin-dependent kinase inhibitor 1B	1027	CDKN1B
SL004757	0.216771	15.3604	0.740366	0.461732	0.6659	-6.04302	Vacuolar protein sorting-associated protein VTA1 homolog	51534	VTA1
SL011073	-0.149527	10.9542	-0.739668	0.462153	0.6659	-6.04352	Xaa-Pro aminopeptidase 1	7511	XPNPEP1
SL003793	-0.108295	9.69603	-0.739593	0.462189	0.6659	-6.04359	Dual specificity mitogen-activated protein kinase kinase 1	5604	MAP2K1
SL004760	-0.139404	13.7087	-0.737009	0.463757	0.66742	-6.04543	Platelet-activating factor acetylhydrolase IB subunit beta	5049	PAFAH1B2
SL014735	0.23658	13.4733	0.735643	0.464582	0.667869	-6.04641	Inosine-5'-monophosphate dehydrogenase 1	3614	IMPDH1
SL005764	-0.145633	11.4926	-0.729265	0.468448	0.670935	-6.05097	Scavenger receptor cysteine-rich type 1 protein M130	9332	CD163
SL004301	-0.219012	9.82886	-0.729144	0.468521	0.670935	-6.05105	X-ray repair cross-complementing protein 6	2547	XRCC6
SL010515	-0.145627	10.0706	-0.728433	0.468953	0.670935	-6.05156	Ribosomal protein S6 kinase alpha-3	6197	RPS6KA3
SL007274	0.213978	12.8268	0.728153	0.469123	0.670935	-6.05176	Ephrin-B2	1948	EFNB2
SL003848	-0.177053	9.61209	-0.727873	0.469293	0.670935	-6.05195	Annexin A5	308	ANXA5
SL007153	-0.210171	10.0491	-0.724968	0.471062	0.672723	-6.05401	Lactoperoxidase	4025	LPO
SL002705	-0.170384	12.3342	-0.723342	0.472053	0.673245	-6.05516	Thrombospondin-1	7057	THBS1
SL006544	-0.149462	15.0468	-0.722458	0.472593	0.673245	-6.05578	Transforming growth factor-beta-induced protein ig-h3	7045	TGFBI
SL004306	-0.19998	12.1484	-0.721825	0.472979	0.673245	-6.05623	SUMO-conjugating enzyme UBC9	7329	UBE2I
SL000021	-0.121544	7.25598	-0.717527	0.475604	0.676241	-6.05924	Insulin	3630	INS
SL004940	-0.164402	12.9802	-0.716136	0.476461	0.67672	-6.06021	Tyrosine-protein phosphatase non-receptor type 6	5777	PTPN6
SL002704	-0.262998	11.3112	-0.712488	0.478701	0.679161	-6.06275	Pleiotrophin	5764	PTN
SL003189	-0.176092	8.39047	-0.706705	0.482264	0.679983	-6.06675	C-C motif chemokine 19	6363	CCL19
SL008466	0.100387	12.3356	0.706346	0.482478	0.679983	-6.06701	3-hydroxyanthranilate 3;4-dioxygenase	23498	HAAO
SL008728	-0.0769137	9.44514	-0.705808	0.48281	0.679983	-6.06738	Neurexin-3-beta	9369	NRXN3
SL005219	-0.550446	12.3494	-0.705624	0.482932	0.679983	-6.0675	Sialic acid-binding Ig-like lectin 9	27180	SIGLEC9
SL000343	-0.143521	11.3112	-0.705329	0.483114	0.679983	-6.0677	Cathepsin B	1508	CTSB
SL002071	0.100108	8.69097	0.705308	0.483119	0.679983	-6.06772	Gastrin-releasing peptide	2922	GRP
SL000459	0.148998	11.4883	0.705218	0.483183	0.679983	-6.06777	Immunoglobulin A	3493	IGHA1 IGHA2
SL003653	0.124192	11.7195	0.704143	0.483846	0.679983	-6.06851	Phosphoglycerate kinase 1	5230	PGK1
SL000450	-0.20115	14.484	-0.703921	0.483985	0.679983	-6.06867	60 kDa heat shock protein; mitochondrial	3329	HSPD1
SL000560	0.135488	14.3025	0.696911	0.488333	0.685351	-6.07345	P-selectin	6403	SELP
SL006522	-0.112916	10.0848	-0.693634	0.490366	0.687464	-6.07568	Galectin-3-binding protein	3959	LGALS3BP
SL007280	-0.141323	9.1294	-0.692648	0.490987	0.687593	-6.07634	Dipeptidyl peptidase 1	1075	CTSC
SL000254	0.103547	12.4356	0.685635	0.495363	0.692216	-6.08106	Serum albumin	213	ALB
SL003704	0.128631	11.5845	0.685047	0.495739	0.692216	-6.08145	BH3-interacting domain death agonist	637	BID
SL005679	-0.149036	14.2399	-0.684791	0.4959	0.692216	-6.08162	Translationally-controlled tumor protein	7178	TPT1
SL017611	-0.111296	12.2008	-0.683957	0.496416	0.692216	-6.08218	14-3-3 protein family	7529	YWHAB;YWHAE;YWHAG;YWHAH;YWHAQ;YWHAZ;SFN
SL001902	-0.107924	10.2085	-0.680872	0.498353	0.693706	-6.08423	Basal Cell Adhesion Molecule	4059	BCAM
SL005189	-0.0933503	8.97651	-0.67807	0.500115	0.693706	-6.08609	Interleukin-7 receptor subunit alpha	3575	IL7R
SL003183	0.151896	11.2721	0.677491	0.500488	0.693706	-6.08647	C-X-C motif chemokine 10	3627	CXCL10
SL000305	0.168878	9.23819	0.677442	0.500519	0.693706	-6.0865	beta-nerve growth factor	4803	NGF
SL004230	-0.0780306	8.20702	-0.677429	0.500519	0.693706	-6.08652	Microtubule-associated protein tau	4137	MAPT
SL018629	-0.0915053	10.3538	-0.677023	0.500775	0.693706	-6.08678	E3 ubiquitin-protein ligase RNF43	54894	RNF43
SL014469	0.120475	14.4405	0.676332	0.501217	0.693706	-6.08723	SHC-transforming protein 1	6464	SHC1
SL008113	-0.220411	13.2666	-0.673922	0.50274	0.695074	-6.08882	ATP synthase subunit O; mitochondrial	539	ATP5O
SL006189	-0.182769	10.9913	-0.672117	0.503881	0.695262	-6.09	Kinesin-like protein KIF23	9493	KIF23
SL004155	0.152175	11.3063	0.671653	0.504174	0.695262	-6.09031	Platelet-derived growth factor receptor beta	5159	PDGFRB
SL004118	0.112546	12.2043	0.670506	0.504895	0.695262	-6.09106	Tartrate-resistant acid phosphatase type 5	54	ACP5
SL004015	0.0948046	13.0122	0.670314	0.505014	0.695262	-6.09119	Carboxypeptidase B2	1361	CPB2
SL001753	0.113791	6.97654	0.666193	0.507631	0.69766	-6.09388	Sialoadhesin	6614	SIGLEC1
SL016828	0.0926573	8.5008	0.665826	0.50786	0.69766	-6.09412	Epidermal growth factor receptor variant III	1956	EGFR
SL004984	-0.135385	10.1019	-0.665044	0.508364	0.69766	-6.09462	14-3-3 protein epsilon	7531	YWHAE
SL009213	-0.162553	12.9683	-0.66183	0.510409	0.699729	-6.0967	Lysosomal protective protein	5476	CTSA
SL008085	0.152922	9.71124	0.660919	0.51099	0.699787	-6.09729	3-hydroxyisobutyrate dehydrogenase; mitochondrial	11112	HIBADH
SL008759	0.154517	13.2217	0.65907	0.512169	0.700664	-6.09848	Platelet glycoprotein VI	51206	GP6
SL005167	0.0888179	8.90338	0.657468	0.513184	0.701315	-6.09951	Galectin-8	3964	LGALS8
SL001945	0.16213	14.8416	0.654974	0.514785	0.702766	-6.1011	E-selectin	6401	SELE
SL000556	-0.0944105	9.49787	-0.651973	0.516699	0.704639	-6.10303	Protein kinase C gamma type	5582	PRKCG
SL007729	-0.184343	15.5144	-0.650905	0.517392	0.704775	-6.1037	Endoplasmic reticulum aminopeptidase 1	51752	ERAP1
SL000474	-0.110728	8.99851	-0.650135	0.517882	0.704775	-6.10419	Interleukin-16	3603	IL16
SL004863	0.120244	9.72131	0.649022	0.518601	0.705015	-6.10489	Tumor necrosis factor receptor superfamily member 19	55504	TNFRSF19
SL004676	-0.114347	10.581	-0.646907	0.519959	0.706124	-6.10623	Insulin-like growth factor-binding protein 5	3488	IGFBP5
SL005165	-0.0981317	10.139	-0.645071	0.521134	0.706963	-6.10739	Galectin-4	3960	LGALS4
SL005226	-0.120616	11.5404	-0.64426	0.521664	0.706963	-6.1079	Cytokine receptor-like factor 2	64109	CRLF2
SL010488	-0.0679443	12.0452	-0.639712	0.52459	0.71019	-6.11075	Abelson tyrosine-protein kinase 2	27	ABL2
SL017289	-0.246647	11.688	-0.637797	0.525836	0.711136	-6.11194	PolyUbiquitin K48-linked	7314	UBB
SL000347	0.133318	10.3461	0.636865	0.526439	0.711213	-6.11252	Corticosteroid-binding globulin	866	SERPINA6
SL005206	-0.0403362	8.85053	-0.632589	0.529204	0.714206	-6.11518	Natural cytotoxicity triggering receptor 2	9436	NCR2
SL005208	0.122537	10.138	0.63142	0.52997	0.714498	-6.11589	Reticulon-4 receptor	65078	RTN4R
SL017328	0.23056	11.5506	0.626925	0.532895	0.717698	-6.11865	Myosin-binding protein C; slow-type	4604	MYBPC1
SL004827	-0.217592	12.6885	-0.625458	0.53385	0.718241	-6.11955	Protein S100-A6	6277	S100A6
SL007673	-0.157705	10.8065	-0.621755	0.536268	0.720749	-6.1218	Netrin-4	59277	NTN4
SL004752	0.0703366	8.65918	0.620167	0.537299	0.720981	-6.12278	Protein FAM107A	11170	FAM107A
SL013570	-0.0660489	12.1284	-0.619618	0.537659	0.720981	-6.12311	Dual specificity tyrosine-phosphorylation-regulated kinase 3	8444	DYRK3
SL004686	-0.0793498	9.62696	-0.618765	0.538217	0.720981	-6.12362	Tumor necrosis factor ligand superfamily member 15	9966	TNFSF15
SL005034	-0.235505	13.8245	-0.618103	0.538658	0.720981	-6.12402	GTP-binding nuclear protein Ran	5901	RAN
SL010250	-0.186553	13.7536	-0.614616	0.540944	0.723297	-6.12611	Stress-induced-phosphoprotein 1	10963	STIP1
SL003104	-0.109815	9.08404	-0.61334	0.541782	0.723673	-6.12688	C-C motif chemokine 24	6369	CCL24
SL005361	0.093002	11.4982	0.608409	0.54502	0.726568	-6.12983	Apolipoprotein D	347	APOD
SL008331	-0.198526	11.5145	-0.607646	0.54553	0.726568	-6.13027	Proliferation-associated protein 2G4	5036	PA2G4
SL002646	0.108894	9.88927	0.606949	0.545989	0.726568	-6.13069	Matrix metalloproteinase-14	4323	MMP14
SL006916	-0.0861418	9.33216	-0.606646	0.546182	0.726568	-6.13087	Tyrosine-protein kinase Lck	3932	LCK
SL007373	0.19816	14.6274	0.604807	0.547404	0.727448	-6.13196	Peptidyl-prolyl cis-trans isomerase D	5481	PPID
SL004140	-0.131976	10.9364	-0.601099	0.549855	0.728528	-6.13414	Ephrin-A4	1945	EFNA4
SL000526	-0.174167	17.4346	-0.600344	0.550355	0.728528	-6.13458	Neutrophil collagenase	4317	MMP8
SL005199	0.184676	8.00202	0.60033	0.550364	0.728528	-6.13459	MHC class I polypeptide-related sequence A	100507436	MICA
SL003171	-0.103145	9.03187	-0.600187	0.550456	0.728528	-6.13468	Fibroblast growth factor 4	2249	FGF4
SL004128	-0.139782	9.51504	-0.598921	0.551298	0.728901	-6.13542	Activin receptor type-1B	91	ACVR1B
SL001720	-0.0938617	13.1958	-0.596222	0.553082	0.729801	-6.137	Vascular cell adhesion protein 1	7412	VCAM1
SL000455	0.0854978	13.5208	0.596193	0.553101	0.729801	-6.13702	Transcription factor AP-1	3725	JUN
SL004820	0.0684744	6.70895	0.593841	0.554663	0.730408	-6.13838	Phosphoglycerate mutase 1	5223	PGAM1
SL004348	0.142002	9.17498	0.593822	0.554683	0.730408	-6.13839	Interferon lambda-1	282618	IFNL1
SL003648	-0.156726	14.8769	-0.590808	0.556689	0.732307	-6.14013	Rab GDP dissociation inhibitor beta	2665	GDI2
SL006119	-0.169403	13.3927	-0.589525	0.557544	0.732691	-6.14087	Trefoil factor 3	7033	TFF3
SL014071	-0.128338	10.8157	-0.588104	0.558491	0.733196	-6.14169	Leucine-rich repeat transmembrane protein FLRT1	23769	FLRT1
SL011549	-0.151943	10.266	-0.583377	0.561649	0.736111	-6.1444	AT-rich interactive domain-containing protein 3A	1820	ARID3A
SL000136	0.179426	12.4731	0.583078	0.561849	0.736111	-6.14457	Amphiregulin	374	AREG
SL014028	-0.0727359	11.6249	-0.581543	0.56287	0.736111	-6.14545	Ectonucleoside triphosphate diphosphohydrolase 5	957	ENTPD5
SL000164	-0.259662	10.7288	-0.581078	0.563188	0.736111	-6.1457	Myoglobin	4151	MB
SL008631	0.129752	11.0272	0.580551	0.563541	0.736111	-6.146	Desmocollin-2	1824	DSC2
SL005084	0.122374	12.5895	0.571428	0.569672	0.743373	-6.15114	Periostin	10631	POSTN
SL010524	-0.176172	11.5109	-0.567655	0.572216	0.744483	-6.15324	Serine/threonine-protein kinase WNK3	65267	WNK3
SL000048	0.128323	10.1803	0.567407	0.572384	0.744483	-6.15338	Vitamin K-dependent protein C	5624	PROC
SL008591	0.221292	12.3996	0.567211	0.572516	0.744483	-6.15349	Trefoil factor 1	7031	TFF1
SL004081	-0.0919379	12.3407	-0.566766	0.572811	0.744483	-6.15374	Decorin	1634	DCN
SL005685	-0.148477	10.3964	-0.564819	0.574132	0.744913	-6.15481	Elongation factor 1-beta	1933	EEF1B2
SL000498	-0.250869	12.3341	-0.564587	0.574289	0.744913	-6.15494	Leptin	3952	LEP
SL000357	0.112407	13.2544	0.563744	0.57486	0.744913	-6.1554	Coagulation factor IX	2158	F9
SL016128	0.0668958	11.3108	0.562645	0.575597	0.745126	-6.15601	Thioredoxin domain-containing protein 12	51060	TXNDC12
SL005197	-0.079584	9.409	-0.558989	0.578075	0.74759	-6.15802	Lysosome membrane protein 2	950	SCARB2
SL005256	-0.201325	13.5251	-0.555575	0.5804	0.749168	-6.15987	Histone H1.2	3006	HIST1H1C
SL014008	0.185951	12.539	0.555252	0.58062	0.749168	-6.16005	Alpha-(1;3)-fucosyltransferase 5	2527	FUT5
SL000458	-0.0826915	8.3698	-0.55465	0.581023	0.749168	-6.16038	Interferon gamma receptor 1	3459	IFNGR1
SL004768	-0.115011	12.3486	-0.549791	0.584339	0.752456	-6.163	Allograft inflammatory factor 1	199	AIF1
SL011211	0.134555	11.5537	0.548491	0.585226	0.752456	-6.1637	Eukaryotic translation initiation factor 4 gamma 2	1982	EIF4G2
SL005227	-0.06825	9.81899	-0.548362	0.585307	0.752456	-6.16377	NKG2D ligand 1	80329	ULBP1
SL003761	0.0801877	9.46241	0.543316	0.588756	0.756142	-6.16646	Phosphatidylinositol 3;4;5-trisphosphate 3-phosphatase and dual-specificity protein phosphatase PTEN	5728	PTEN
SL007151	-0.16454	11.1335	-0.541692	0.589875	0.756831	-6.16732	Glycerol-3-phosphate dehydrogenase [NAD(+)]; cytoplasmic	2819	GPD1
SL001888	-0.142241	15.1211	-0.5393	0.591514	0.758187	-6.16858	Antileukoproteinase	6590	SLPI
SL000480	-0.0889565	9.72522	-0.538095	0.592337	0.758241	-6.16922	Interleukin-4	3565	IL4
SL004400	0.104304	12.7876	0.53754	0.592722	0.758241	-6.16951	Coagulation factor IXab	2158	F9
SL000582	-0.0336943	9.60776	-0.532414	0.596241	0.761743	-6.1722	Baculoviral IAP repeat-containing protein 5	332	BIRC5
SL003735	0.0681379	9.05349	0.531848	0.59663	0.761743	-6.17249	Tumor necrosis factor ligand superfamily member 9	8744	TNFSF9
SL000440	0.13292	9.4938	0.530799	0.597359	0.761926	-6.17303	Hemopexin	3263	HPX
SL004851	-0.0953876	11.7612	-0.526003	0.600668	0.765395	-6.17551	Serine/threonine-protein kinase receptor R3	94	ACVRL1
SL004350	0.0657387	7.65092	0.52442	0.601757	0.766033	-6.17633	Interleukin-17B	27190	IL17B
SL005629	0.148371	10.8678	0.521796	0.603578	0.767451	-6.17767	N-acetyl-D-glucosamine kinase	55577	NAGK
SL005222	-0.0567356	8.74497	-0.521105	0.604051	0.767451	-6.17803	Scavenger receptor class F member 2	91179	SCARF2
SL001905	-0.117072	9.30451	-0.520201	0.604683	0.767504	-6.17848	Mesothelin	10232	MSLN
SL003060	-0.0610442	8.90829	-0.518541	0.605828	0.768209	-6.17933	Fibroblast growth factor receptor 1	2260	FGFR1
SL005263	0.105889	10.3564	0.516369	0.607341	0.769377	-6.18042	alpha-2-macroglobulin receptor-associated protein	4043	LRPAP1
SL000360	-0.0635657	11.9111	-0.515138	0.60819	0.769704	-6.18105	Coagulation Factor X	2159	F10
SL014288	0.0976022	9.66559	0.513487	0.609344	0.770414	-6.18188	Cell surface glycoprotein CD200 receptor 1	131450	CD200R1
SL000321	0.0505235	8.75945	0.509661	0.612002	0.772751	-6.1838	Complement C5b-C6 complex	727	C5 C6
SL009400	0.0706334	10.8774	0.509118	0.61238	0.772751	-6.18407	Chordin-like protein 1	91851	CHRDL1
SL001896	-0.0809427	10.0896	-0.505308	0.615039	0.774911	-6.18596	Clusterin	1191	CLU
SL005217	-0.0474483	8.23442	-0.504958	0.615283	0.774911	-6.18613	Sialic acid-binding Ig-like lectin 6	946	SIGLEC6
SL000445	-0.0434087	7.83312	-0.504026	0.615934	0.774981	-6.18659	Protein Rev_HV2BE	1724716	Human-virus
SL005157	-0.072751	9.96173	-0.495222	0.6221	0.781704	-6.1909	CD209 antigen	30835	CD209
SL007272	0.182431	12.8237	0.494691	0.622479	0.781704	-6.19115	Hexokinase-2	3099	HK2
SL010499	-0.0627646	8.00118	-0.492894	0.623736	0.782527	-6.19202	Tyrosine-protein kinase HCK	3055	HCK
SL000251	0.0703804	9.95843	0.490785	0.625219	0.783327	-6.19304	Alpha-2-HS-glycoprotein	197	AHSG
SL008967	-0.149928	12.2292	-0.490282	0.625578	0.783327	-6.19327	Tyrosine-protein phosphatase non-receptor type substrate 1	140885	SIRPA
SL010518	0.0905349	12.4034	0.485672	0.628826	0.786637	-6.19547	Tyrosine-protein kinase Tec	7006	TEC
SL003320	-0.0767282	8.86847	-0.481331	0.631886	0.789705	-6.19753	Vascular endothelial growth factor D	2277	FIGF
SL004690	-0.106285	11.276	-0.478677	0.633768	0.791297	-6.19878	WNT1-inducible-signaling pathway protein 3	8838	WISP3
SL002755	-0.151079	14.1091	-0.475674	0.635894	0.793191	-6.20018	Pappalysin-1	5069	PAPPA
SL000655	-0.087353	10.572	-0.474214	0.636929	0.793721	-6.20086	Keratin; type I cytoskeletal 18	3875	KRT18
SL000248	0.0551566	18.0216	0.469958	0.639946	0.795722	-6.20283	Alpha-1-antichymotrypsin	12	SERPINA3
SL000523	0.195562	10.6219	0.469791	0.64007	0.795722	-6.2029	Collagenase 3	4322	MMP13
SL002756	0.0707892	8.47779	0.469362	0.640369	0.795722	-6.2031	Heterogeneous nuclear ribonucleoprotein K	3190	HNRNPK
SL011628	0.0774344	12.2645	0.466868	0.642145	0.797167	-6.20424	Drebrin-like protein	28988	DBNL
SL017128	0.0637022	11.1607	0.464111	0.644107	0.79884	-6.2055	Leucine-rich repeat serine/threonine-protein kinase 2	120892	LRRK2
SL016548	0.0518634	9.1523	0.462961	0.644926	0.799094	-6.20602	AMP Kinase (alpha1beta1gamma1)	5562	PRKAA1 PRKAB1 PRKAG1
SL005185	0.105799	11.7831	0.454713	0.650824	0.805635	-6.20973	Interleukin-23 receptor	149233	IL23R
SL004829	0.0926912	7.80537	0.450043	0.65417	0.809007	-6.2118	Protein S100-A7	6278	S100A7
SL003728	0.0646323	8.36752	0.447792	0.655781	0.809874	-6.21279	Baculoviral IAP repeat-containing protein 3	330	BIRC3
SL005187	-0.116808	11.1082	-0.447332	0.656116	0.809874	-6.21299	Interleukin-3 receptor subunit alpha	3563	IL3RA
SL009045	0.190784	11.8716	0.444968	0.657815	0.811201	-6.21402	Ectonucleotide pyrophosphatase/phosphodiesterase family member 7	339221	ENPP7
SL018921	-0.0733796	11.9537	-0.443022	0.659211	0.812153	-6.21487	HemK methyltransferase family member 2	29104	N6AMT1
SL008360	0.115436	13.5916	0.441714	0.660156	0.812547	-6.21543	Leucine-rich repeat transmembrane protein FLRT2	23768	FLRT2
SL002803	-0.0957662	10.9798	-0.440097	0.661321	0.813212	-6.21613	Ubiquitin carboxyl-terminal hydrolase isozyme L1	7345	UCHL1
SL004345	-0.0550723	10.2301	-0.436467	0.663933	0.81482	-6.21769	Growth/differentiation factor 11	10220	GDF11
SL000045	-0.0698931	10.201	-0.436318	0.664041	0.81482	-6.21776	Insulin-like growth factor-binding protein 3	3486	IGFBP3
SL001802	0.0589837	9.18695	0.435672	0.664507	0.81482	-6.21803	Interferon gamma	3458	IFNG
SL017528	0.0926148	8.62107	0.432657	0.666689	0.816726	-6.21931	Ribonuclease H1	246243	RNASEH1
SL007022	0.0736001	11.5646	0.431755	0.667339	0.816753	-6.21969	Heterogeneous nuclear ribonucleoprotein Q	10492	SYNCRIP
SL006476	0.071025	12.0261	0.425965	0.671531	0.821111	-6.22213	Glycylpeptide N-tetradecanoyltransferase 1	4836	NMT1
SL014111	0.0679114	8.2867	0.424056	0.672915	0.82203	-6.22292	Kin of IRRE-like protein 3	84623	KIRREL3
SL004119	0.0504813	8.19269	0.421415	0.674832	0.823599	-6.22402	Epithelial discoidin domain-containing receptor 1	780	DDR1
SL004366	0.0475511	7.19452	0.415901	0.678842	0.827716	-6.22628	Tumor necrosis factor receptor superfamily member 12A	51330	TNFRSF12A
SL004804	0.0496115	10.6287	0.410485	0.682789	0.83175	-6.22847	Cell adhesion molecule 3	57863	CADM3
SL011448	-0.0838933	9.83222	-0.408867	0.683975	0.832194	-6.22912	Tumor necrosis factor receptor superfamily member 4	7293	TNFRSF4
SL004340	-0.0932674	9.48537	-0.40824	0.684433	0.832194	-6.22937	Fibroblast growth factor 6	2251	FGF6
SL005575	-0.0746935	9.20769	-0.406548	0.68567	0.832919	-6.23005	Galactoside 3(4)-L-fucosyltransferase	2525	FUT3
SL012168	0.0850657	9.19252	0.403834	0.687654	0.834451	-6.23112	Protein lin-7 homolog B	64130	LIN7B
SL005229	-0.0897045	10.5943	-0.402928	0.688317	0.834451	-6.23148	NKG2D ligand 3	79465	ULBP3
SL004336	-0.0595314	8.73321	-0.401538	0.689331	0.834451	-6.23203	Fibroblast growth factor 18	8817	FGF18
SL000134	-0.0754435	12.672	-0.401317	0.689497	0.834451	-6.23212	Hepatocyte growth factor receptor	4233	MET
SL004396	0.0988901	14.3361	0.400355	0.690202	0.834528	-6.23249	Signal transducer and activator of transcription 1-alpha/beta	6772	STAT1
SL016551	-0.127131	9.35429	-0.398533	0.691538	0.835368	-6.23321	Casein kinase II 2-alpha':2-beta heterotetramer	1459	CSNK2A2 CSNK2B
SL002662	0.0421716	10.2465	0.39376	0.695037	0.838815	-6.23506	Coagulation Factor XI	2160	F11
SL006698	-0.0370688	8.21623	-0.391371	0.696793	0.839714	-6.23598	Ligand-dependent nuclear receptor corepressor-like protein	254251	LCORL
SL000401	-0.100096	10.9789	-0.390997	0.697073	0.839714	-6.23612	Neutrophil elastase	1991	ELANE
SL008522	0.0926091	12.6331	0.389245	0.698362	0.840489	-6.23679	Semaphorin-5A	9037	SEMA5A
SL014248	-0.0921441	11.5199	-0.387526	0.699627	0.841234	-6.23745	Semaphorin-6B	10501	SEMA6B
SL011509	-0.09056	10.288	-0.383725	0.702429	0.843823	-6.23888	Peptide YY	5697	PYY
SL004852	-0.0990902	9.75174	-0.380892	0.70452	0.845516	-6.23994	Programmed cell death 1 ligand 1	29126	CD274
SL008143	-0.131059	13.1743	-0.379597	0.705477	0.845516	-6.24043	Ubiquitin-conjugating enzyme E2 N	7334	UBE2N
SL000001	0.0407781	9.99426	0.376281	0.707924	0.845516	-6.24166	Mucin-1	4582	MUC1
SL010349	-0.0522464	11.6544	-0.375862	0.708234	0.845516	-6.24181	Fibronectin Fragment 3	2335	FN1
SL011809	-0.0785024	13.8247	-0.373061	0.710311	0.845516	-6.24284	dCTP pyrophosphatase 1	79077	DCTPP1
SL000019	0.0924367	12.2818	0.372532	0.710703	0.845516	-6.24303	Apolipoprotein A-I	335	APOA1
SL016553	-0.0367237	10.8536	-0.37178	0.711256	0.845516	-6.24331	cGMP-inhibited 3';5'-cyclic phosphodiesterase A	5139	PDE3A
SL008956	0.0634294	10.3597	0.370547	0.712172	0.845516	-6.24376	Arylsulfatase B	411	ARSB
SL000836	0.324091	11.6854	0.369648	0.712841	0.845516	-6.24408	Hemoglobin	3039	HBA1 HBB
SL000836	0.324091	11.6854	0.369648	0.712841	0.845516	-6.24408	Hemoglobin	3040	HBA1 HBB
SL002602	0.110452	12.7204	0.369267	0.713124	0.845516	-6.24422	Trefoil factor 2	7032	TFF2
SL001718	-0.0496867	10.0092	-0.368861	0.713421	0.845516	-6.24437	Interleukin-13	3596	IL13
SL018900	-0.237274	12.9405	-0.367486	0.714445	0.845516	-6.24486	Formimidoyltransferase-cyclodeaminase	10841	FTCD
SL005488	-0.0700893	13.5027	-0.367189	0.714666	0.845516	-6.24497	SPARC-like protein 1	8404	SPARCL1
SL004296	0.127508	15.1246	0.366523	0.71516	0.845516	-6.24521	Adenylate kinase isoenzyme 1	203	AK1
SL005204	0.0678282	10.0391	0.366171	0.715421	0.845516	-6.24534	NKG2-D type II integral membrane protein	100528032	KLRK1
SL005204	0.0678282	10.0391	0.366171	0.715421	0.845516	-6.24534	NKG2-D type II integral membrane protein	22914	KLRK1
SL000414	-0.0628663	14.4152	-0.366085	0.715483	0.845516	-6.24537	Complement factor B	629	CFB
SL000437	-0.27925	13.2551	-0.365037	0.716264	0.845516	-6.24574	Haptoglobin	3240	HP
SL000027	-0.0712085	10.9515	-0.364947	0.716331	0.845516	-6.24577	Prostaglandin G/H synthase 2	5743	PTGS2
SL014208	-0.0773601	10.4268	-0.363678	0.717273	0.845516	-6.24623	Cytotoxic and regulatory T-cell molecule	56253	CRTAM
SL012395	0.173381	10.829	0.362951	0.717814	0.845516	-6.24649	Netrin-1	9423	NTN1
SL008933	-0.0664546	9.43559	-0.36271	0.717993	0.845516	-6.24657	Protein deglycase DJ-1	11315	PARK7
SL003658	0.108145	12.1378	0.362517	0.718136	0.845516	-6.24664	Aflatoxin B1 aldehyde reductase member 2	8574	AKR7A2
SL004939	-0.082607	11.7787	-0.360926	0.71932	0.846144	-6.24721	Tyrosine-protein phosphatase non-receptor type 1	5770	PTPN1
SL002823	0.0382476	11.5118	0.359143	0.720643	0.846935	-6.24784	L-Selectin	6402	SELL
SL011530	0.0838278	11.5428	0.357767	0.721672	0.847287	-6.24832	Dynein light chain roadblock-type 1	83658	DYNLRB1
SL003329	-0.11843	12.4042	-0.356926	0.722298	0.847287	-6.24861	C-C motif chemokine 14	6358	CCL14
SL020172	-0.0398483	8.94405	-0.355019	0.723716	0.847287	-6.24928	Relaxin receptor 1	59350	RXFP1
SL014294	-0.0368949	9.08536	-0.354752	0.723915	0.847287	-6.24937	Ephrin type-A receptor 10	284656	EPHA10
SL014209	-0.0690265	9.15296	-0.354375	0.7242	0.847287	-6.2495	Killer cell lectin-like receptor subfamily F member 1	51348	KLRF1
SL005308	0.0364148	8.65747	0.350652	0.726974	0.849032	-6.25079	Proteasome activator complex subunit 3	10197	PSME3
SL000130	-0.042246	9.72298	-0.350624	0.726996	0.849032	-6.2508	G2/mitotic-specific cyclin-B1	891	CCNB1
SL017610	-0.102981	9.81304	-0.348941	0.728257	0.849742	-6.25138	Gro-beta/gamma	2921	CXCL3 CXCL2
SL001973	0.0412541	13.1058	0.346992	0.729709	0.849839	-6.25204	Mammaglobin-B	4246	SCGB2A1
SL006923	-0.0665073	10.1522	-0.346221	0.73029	0.849839	-6.2523	TATA-box-binding protein	6908	TBP
SL003542	-0.0552632	8.64543	-0.345611	0.730743	0.849839	-6.25251	Histone-lysine N-methyltransferase EHMT2	10919	EHMT2
SL004625	0.0743979	8.01432	0.345334	0.730953	0.849839	-6.2526	A disintegrin and metalloproteinase with thrombospondin motifs 4	9507	ADAMTS4
SL004837	0.0649714	9.47612	0.340897	0.734276	0.852325	-6.2541	Inhibin beta A chain:Inhibin beta B chain heterodimer	3624	INHBA INHBB
SL003655	-0.0683584	16.0678	-0.340729	0.734401	0.852325	-6.25415	Transketolase	7086	TKT
SL004353	-0.040065	8.87229	-0.33953	0.735297	0.852423	-6.25456	Interleukin-17D	53342	IL17D
SL012469	0.0569468	9.54958	0.338865	0.735796	0.852423	-6.25478	Glypican-5	2262	GPC5
SL007311	-0.122739	11.1114	-0.335655	0.738207	0.854351	-6.25584	Synaptosomal-associated protein 25	6616	SNAP25
SL002650	0.0852336	15.6498	0.3349	0.738774	0.854351	-6.25608	Pyruvate kinase PKM	5315	PKM2
SL004866	0.124933	14.6909	0.333641	0.73972	0.854685	-6.2565	Carbonic anhydrase 1	759	CA1
SL005437	-0.0612967	9.05603	-0.331428	0.741383	0.855846	-6.25722	Matrix extracellular phosphoglycoprotein	56955	MEPE
SL000508	0.0308827	11.2308	0.329905	0.742525	0.856405	-6.25772	Lymphotoxin alpha2:beta1	4049	LTA LTB
SL000006	-0.103549	10.443	-0.328578	0.743526	0.8568	-6.25814	Plasminogen activator inhibitor 1	5054	SERPINE1
SL007145	-0.0368276	9.85954	-0.326417	0.74515	0.856842	-6.25884	Nuclear receptor subfamily 1 group D member 1	9572	NR1D1
SL003674	0.0460974	10.1454	0.326144	0.745355	0.856842	-6.25893	Bcl-2-like protein 1	598	BCL2L1
SL000320	-0.0712228	11.9848	-0.324941	0.746265	0.856842	-6.25931	C5a anaphylatoxin	727	C5
SL007756	0.0614933	11.3869	0.324757	0.746403	0.856842	-6.25937	Growth/differentiation factor 2	2658	GDF2
SL010378	-0.0553023	9.53896	-0.323896	0.74705	0.856842	-6.25964	Proto-oncogene tyrosine-protein kinase receptor Ret	5979	RET
SL001716	-0.0628926	8.40855	-0.323283	0.747514	0.856842	-6.25983	Interleukin-12	3592	IL12A IL12B
SL002542	0.0368187	10.0811	0.321385	0.748941	0.857336	-6.26044	GTPase KRas	3845	KRAS
SL000638	-0.041165	11.1884	-0.320479	0.749625	0.857336	-6.26072	Cadherin-2	1000	CDH2
SL011180	-0.0287762	10.9472	-0.320086	0.749922	0.857336	-6.26085	Hexokinase-1	3098	HK1
SL005200	-0.0515053	9.79791	-0.318816	0.750881	0.857679	-6.26124	MHC class I polypeptide-related sequence B	4277	MICB
SL000590	-0.0362212	14.8797	-0.315785	0.75317	0.859539	-6.26219	Thyroxine-binding globulin	6906	SERPINA7
SL017106	0.0427794	8.25951	0.314776	0.753932	0.859654	-6.2625	Interferon alpha-10	3446	IFNA10
SL000670	0.0579318	8.13905	0.312324	0.755789	0.861018	-6.26325	Glutathione S-transferase A3	2940	GSTA3
SL004849	-0.0368245	10.3761	-0.30942	0.757984	0.861487	-6.26414	X-linked interleukin-1 receptor accessory protein-like 2	26280	IL1RAPL2
SL003170	0.0731211	11.4512	0.309162	0.758183	0.861487	-6.26421	C-C motif chemokine 26	10344	CCL26
SL000125	-0.0627573	9.44604	-0.309155	0.758188	0.861487	-6.26422	Interleukin-1 alpha	3552	IL1A
SL000615	-0.0720998	9.14721	-0.305257	0.761141	0.864088	-6.26539	Vasoactive Intestinal Peptide	7432	VIP
SL011404	-0.0332233	11.0369	-0.304326	0.761844	0.864132	-6.26567	cAMP-specific 3';5'-cyclic phosphodiesterase 4D	5144	PDE4D
SL003324	-0.0450033	11.6443	-0.296849	0.767521	0.869812	-6.26788	Coagulation factor Xa	2159	F10
SL014470	-0.0270096	11.7502	-0.295375	0.768642	0.869968	-6.26831	Breast cancer anti-estrogen resistance protein 3	8412	BCAR3
SL007871	-0.0350714	13.4655	-0.294887	0.769013	0.869968	-6.26845	UMP-CMP kinase	51727	CMPK1
SL011068	-0.0474891	9.4268	-0.294031	0.769665	0.869968	-6.26869	Interleukin-17 receptor C	84818	IL17RC
SL004068	-0.0533723	8.66725	-0.291513	0.771583	0.870271	-6.26941	Granzyme B	3002	GZMB
SL008008	0.107141	10.4734	0.289763	0.772916	0.870271	-6.26991	Arginase-1	383	ARG1
SL010491	0.0605532	10.9448	0.289169	0.773368	0.870271	-6.27008	Calcium/calmodulin-dependent protein kinase type II subunit alpha	815	CAMK2A
SL005159	-0.0559896	8.97037	-0.287881	0.774349	0.870271	-6.27045	Erythropoietin receptor	2057	EPOR
SL007328	-0.0286062	8.93228	-0.287888	0.774341	0.870271	-6.27045	Protein jagged-1	182	JAG1
SL000011	-0.0454875	9.7824	-0.286811	0.775163	0.870271	-6.27075	alpha-Fetoprotein	174	AFP
SL007059	0.0321591	12.4665	0.286688	0.775256	0.870271	-6.27079	Lymphocyte antigen 86	9450	LY86
SL004415	0.0525713	9.81804	0.285905	0.775856	0.870271	-6.271	Angiotensin-converting enzyme 2	59272	ACE2
SL007221	0.0570898	11.7357	0.285712	0.776003	0.870271	-6.27106	Signal transducer and activator of transcription 3	6774	STAT3
SL010513	0.0677537	9.13549	0.284901	0.776622	0.870271	-6.27128	cAMP-dependent protein kinase catalytic subunit alpha	5566	PRKACA
SL003184	0.0597839	10.4632	0.282454	0.778489	0.871613	-6.27197	Leptin receptor	3953	LEPR
SL007122	0.0731	12.0137	0.280899	0.779676	0.872192	-6.2724	Insulin-degrading enzyme	3416	IDE
SL008486	0.0371373	10.8699	0.279786	0.780523	0.872388	-6.2727	Galectin-9	3965	LGALS9
SL004477	0.0750649	12.4174	0.272046	0.786445	0.878253	-6.2748	Protein S100-A9	6280	S100A9
SL004258	0.0490045	10.9137	0.270269	0.787806	0.879018	-6.27527	Adiponectin	9370	ADIPOQ
SL004771	0.0345294	10.4851	0.266726	0.790518	0.881288	-6.27621	Aurora kinase A	6790	AURKA
SL004605	0.0360607	11.0487	0.264113	0.792522	0.882767	-6.27689	40S ribosomal protein SA	3921	RPSA
SL000633	-0.0554045	8.62747	-0.260426	0.795355	0.885164	-6.27783	Tumor necrosis factor ligand superfamily member 6; soluble form	356	FASLG
SL002506	0.0476397	13.6273	0.253442	0.800723	0.890376	-6.27959	Urokinase plasminogen activator surface receptor	5329	PLAUR
SL000506	0.0778496	10.1116	0.252512	0.801439	0.890411	-6.27983	Luteinizing hormone	1081	CGA LHB
SL004915	0.0654723	12.1399	0.248108	0.804829	0.892185	-6.28091	Chloride intracellular channel protein 1	1192	CLIC1
SL016130	0.0295141	11.8788	0.247283	0.805462	0.892185	-6.28111	Transcription factor IIIB 90 kDa subunit	2972	BRF1
SL002655	-0.0553231	11.0446	-0.247212	0.805519	0.892185	-6.28113	Connective tissue growth factor	1490	CTGF
SL004511	-0.119957	13.5178	-0.246877	0.805778	0.892185	-6.28121	Bactericidal permeability-increasing protein	671	BPI
SL014069	0.0343863	10.6618	0.24554	0.806806	0.892482	-6.28153	Proprotein convertase subtilisin/kexin type 7	9159	PCSK7
SL004692	0.0381361	8.87595	0.243519	0.808365	0.892482	-6.28202	Cytokine receptor-like factor 1:Cardiotrophin-like cytokine factor 1 Complex	9244	CRLF1 CLCF1
SL011529	0.0600705	14.3446	0.243252	0.808573	0.892482	-6.28208	Ribosome maturation protein SBDS	51119	SBDS
SL013928	0.0603804	10.575	0.24297	0.80879	0.892482	-6.28215	Peptidyl-prolyl cis-trans isomerase E	10450	PPIE
SL004626	-0.0317421	8.75217	-0.239872	0.811178	0.894359	-6.28288	A disintegrin and metalloproteinase with thrombospondin motifs 5	11096	ADAMTS5
SL014896	0.0359737	9.5568	0.23159	0.817579	0.899991	-6.2848	Ankyrin-2	287	ANK2
SL001890	0.0520968	9.2434	0.231055	0.817995	0.899991	-6.28492	Tumor-associated calcium signal transducer 2	4070	TACSTD2
SL008157	-0.0610991	11.8179	-0.230579	0.818363	0.899991	-6.28503	Ubiquitin-conjugating enzyme E2 L3	7332	UBE2L3
SL000645	-0.0643662	10.1232	-0.226775	0.821307	0.902467	-6.28588	Stromelysin-2	4319	MMP10
SL005230	0.0374299	11.641	0.225805	0.822057	0.902528	-6.2861	Netrin receptor UNC5C	8633	UNC5C
SL004723	-0.0218003	11.543	-0.223795	0.823614	0.903475	-6.28654	Histone deacetylase 8	55869	HDAC8
SL007642	-0.0392399	14.0661	-0.221651	0.825277	0.903886	-6.28701	Angiopoietin-related protein 4	51129	ANGPTL4
SL011532	-0.0655757	11.7901	-0.221449	0.825434	0.903886	-6.28705	Persulfide dioxygenase ETHE1; mitochondrial	23474	ETHE1
SL004859	-0.0343878	9.0844	-0.220475	0.826187	0.903886	-6.28726	Tumor necrosis factor receptor superfamily member 18	8784	TNFRSF18
SL006378	-0.0714486	12.1378	-0.218974	0.827353	0.903886	-6.28759	S-formylglutathione hydrolase	2098	ESD
SL004861	0.0300924	8.57081	0.218304	0.827871	0.903886	-6.28773	Interleukin-18 receptor accessory protein	8807	IL18RAP
SL006268	-0.071922	8.62863	-0.217939	0.828157	0.903886	-6.28781	NSFL1 cofactor p47	55968	NSFL1C
SL000004	0.0576446	11.5228	0.215082	0.830374	0.905546	-6.28842	Fibroblast growth factor 2	2247	FGF2
SL010496	-0.0188693	10.3851	-0.212042	0.832733	0.907358	-6.28905	Cyclin-dependent kinase 5:Cyclin-dependent kinase 5 activator 1 complex	1020	CDK5 CDK5R1
SL011630	-0.0557547	11.4769	-0.209397	0.83479	0.908839	-6.2896	Seizure 6-like protein 2	26470	SEZ6L2
SL000300	0.0233722	9.7072	0.207697	0.83611	0.909514	-6.28995	Beta-endorphin	5443	POMC
SL004815	0.0423775	14.836	0.202569	0.840102	0.912347	-6.29098	14-3-3 protein beta/alpha	7529	YWHAB
SL005215	0.0683404	11.1583	0.202405	0.840229	0.912347	-6.29101	Myeloid cell surface antigen CD33	945	CD33
SL004141	0.0463071	11.0518	0.201649	0.840818	0.912347	-6.29116	Ephrin-A5	1946	EFNA5
SL018971	-0.0475975	8.99007	-0.19552	0.845593	0.916399	-6.29236	E3 ubiquitin-protein ligase ZNRF3	84133	ZNRF3
SL014088	0.0182376	9.01704	0.194393	0.84647	0.916399	-6.29258	Fc receptor-like protein 3	115352	FCRL3
SL004814	0.0251372	10.8341	0.194142	0.846665	0.916399	-6.29262	Coactosin-like protein	23406	COTL1
SL000528	0.0465675	12.9751	0.185483	0.853425	0.922948	-6.29424	NADPH--cytochrome P450 reductase	5447	POR
SL004821	0.0635136	11.3636	0.177572	0.859609	0.928174	-6.29565	Protein S100-A4	6275	S100A4
SL004331	0.0195227	7.60464	0.17723	0.859875	0.928174	-6.29571	Ciliary neurotrophic factor	1270	CNTF
SL000424	-0.0300491	17.2408	-0.175606	0.861146	0.928174	-6.29599	Fibrinogen	2243	FGA FGB FGG
SL010508	0.0125646	10.1466	0.175569	0.861174	0.928174	-6.296	Serine/threonine-protein kinase PAK 3	5063	PAK3
SL007223	-0.0565086	10.3653	-0.174739	0.861825	0.928174	-6.29614	B-cell lymphoma 6 protein	604	BCL6
SL014229	0.0448761	8.46959	0.172551	0.863538	0.92925	-6.29651	CD83 antigen	9308	CD83
SL005173	-0.0162733	9.81916	-0.171196	0.864597	0.92961	-6.29674	Interleukin-10 receptor subunit alpha	3587	IL10RA
SL006912	0.0658862	11.1695	0.170298	0.865302	0.92961	-6.29689	Tyrosine-protein kinase Fgr	2268	FGR
SL010504	0.0205186	9.96097	0.167261	0.86768	0.931395	-6.29739	MAP kinase-activated protein kinase 5	8550	MAPKAPK5
SL008372	0.0433083	11.8132	0.165166	0.869323	0.932391	-6.29773	Leucine-rich repeat transmembrane protein FLRT3	23767	FLRT3
SL006919	-0.0406376	8.66403	-0.160227	0.873197	0.935774	-6.29852	Ribosomal protein S6 kinase alpha-5	9252	RPS6KA5
SL003862	0.036248	9.18287	0.15565	0.876789	0.937459	-6.29923	CD40 ligand	959	CD40LG
SL001797	-0.0192531	10.7639	-0.154927	0.877355	0.937459	-6.29934	Kallikrein-6	5653	KLK6
SL000524	0.06446	14.4214	0.154746	0.877499	0.937459	-6.29937	Stromelysin-1	4314	MMP3
SL001947	-0.0309944	11.0679	-0.154551	0.877652	0.937459	-6.2994	Melanoma-derived growth regulatory protein	8190	MIA
SL003974	0.01783	10.6274	0.150119	0.881132	0.940404	-6.30007	Activated Protein C	5624	PROC
SL001713	-0.0181302	8.96141	-0.14875	0.882208	0.940781	-6.30027	Interleukin-17A	3605	IL17A
SL002922	0.0301322	12.0586	0.146108	0.884286	0.942225	-6.30065	Intercellular adhesion molecule 1	3383	ICAM1
SL003307	0.0384966	12.4684	0.140288	0.888865	0.946328	-6.30147	Cytokine receptor common subunit gamma	3561	IL2RG
SL004139	-0.0195848	10.7405	-0.137797	0.890823	0.946593	-6.30181	Ephrin-A3	1944	EFNA3
SL019978	0.0143022	8.25996	0.136699	0.891688	0.946593	-6.30196	Interferon alpha-7	3444	IFNA7
SL010520	-0.0102674	10.0755	-0.136395	0.891927	0.946593	-6.302	Aurora kinase B	9212	AURKB
SL015510	0.0391245	11.643	0.134575	0.893362	0.946593	-6.30224	Ubiquitin-like protein ISG15	9636	ISG15
SL001717	-0.0137818	8.02311	-0.133909	0.893885	0.946593	-6.30233	Interleukin-10	3586	IL10
SL004868	0.00987546	9.09479	0.133074	0.894543	0.946593	-6.30244	Carbonic anhydrase 7	766	CA7
SL004156	-0.0132717	11.2393	-0.132131	0.895285	0.946593	-6.30256	Tumor necrosis factor receptor superfamily member 10A	8797	TNFRSF10A
SL004334	-0.0335307	12.1656	-0.131891	0.895476	0.946593	-6.30259	Fibroblast growth factor 16	8823	FGF16
SL016129	0.0182293	10.7567	0.131654	0.895662	0.946593	-6.30262	Protein FAM107B	83641	FAM107B
SL005166	-0.0184906	9.81706	-0.127709	0.89877	0.948569	-6.30312	Galectin-7	3963	LGALS7
SL005166	-0.0184906	9.81706	-0.127709	0.89877	0.948569	-6.30312	Galectin-7	653499	LGALS7
SL009792	0.0523071	11.7323	0.126826	0.899468	0.948569	-6.30323	Adenylosuccinate lyase	158	ADSL
SL004438	-0.0356847	12.4863	-0.125196	0.900753	0.948569	-6.30343	Cystatin-M	1474	CST6
SL007828	0.013586	9.68294	0.123824	0.901834	0.948569	-6.3036	Neuregulin-4	145957	NRG4
SL010492	0.0291219	12.8204	0.123495	0.902094	0.948569	-6.30364	Calcium/calmodulin-dependent protein kinase type II subunit beta	816	CAMK2B
SL014188	-0.0181202	7.9985	-0.123043	0.90245	0.948569	-6.3037	Natural killer cell receptor 2B4	51744	CD244
SL005221	0.0195129	12.907	0.122808	0.902635	0.948569	-6.30373	Scavenger receptor class F member 1	8578	SCARF1
SL000053	0.0235152	10.176	0.117526	0.906804	0.952181	-6.30435	Tissue-type plasminogen activator	5327	PLAT
SL003334	0.016694	12.6991	0.111256	0.911754	0.956606	-6.30505	Endothelial monocyte-activating polypeptide 2	9255	AIMP1
SL000039	-0.0537239	11.7582	-0.10876	0.913726	0.957903	-6.30532	Interleukin-8	3576	CXCL8
SL011202	-0.0330878	13.5331	-0.107578	0.91466	0.95811	-6.30545	Alpha-soluble NSF attachment protein	8775	NAPA
SL004343	-0.0145608	9.21427	-0.105577	0.91624	0.958993	-6.30566	Fms-related tyrosine kinase 3 ligand	2323	FLT3LG
SL000566	0.0161174	7.50734	0.10348	0.917898	0.959362	-6.30587	Retinol-binding protein 4	5950	RBP4
SL012538	0.0253414	11.1928	0.103267	0.918068	0.959362	-6.3059	Cerebral dopamine neurotrophic factor	441549	CDNF
SL003700	0.0253727	13.8791	0.100729	0.920075	0.960405	-6.30615	Bcl2-associated agonist of cell death	572	BAD
SL010830	-0.0406374	13.9309	-0.100137	0.920542	0.960405	-6.30621	Protein 4.1	2035	EPB41
SL001791	0.0250129	10.9232	0.096472	0.923441	0.962658	-6.30656	Osteocalcin	632	BGLAP
SL005155	0.0391532	9.70775	0.0948588	0.924717	0.963055	-6.30671	Teratocarcinoma-derived growth factor 1	6997	TDGF1
SL010514	-0.0111897	8.39931	-0.0938257	0.925534	0.963055	-6.30681	Protein-tyrosine kinase 6	5753	PTK6
SL002075	0.00967378	7.34663	0.089325	0.929096	0.963055	-6.30721	Interferon alpha-2	3440	IFNA2
SL002783	-0.0107451	9.45753	-0.0892419	0.929162	0.963055	-6.30722	Cardiotrophin-1	1489	CTF1
SL004739	0.0160844	15.1181	0.0890622	0.929305	0.963055	-6.30724	Inter-alpha-trypsin inhibitor heavy chain H4	3700	ITIH4
SL009412	0.0150236	12.1277	0.0889791	0.92937	0.963055	-6.30724	Dickkopf-related protein 3	27122	DKK3
SL010489	0.0105265	12.6475	0.0867517	0.931133	0.963055	-6.30744	Calcium/calmodulin-dependent protein kinase type 1	8536	CAMK1
SL010510	0.0178872	10.2561	0.0860354	0.931702	0.963055	-6.3075	Serine/threonine-protein kinase PAK 7	57144	PAK7
SL010613	0.0134604	9.66316	0.085811	0.931878	0.963055	-6.30752	Interleukin-17 receptor D	54756	IL17RD
SL000017	-0.0215566	14.9408	-0.0856671	0.931993	0.963055	-6.30753	von Willebrand factor	7450	VWF
SL007003	-0.0217762	10.2677	-0.0847597	0.932712	0.963055	-6.3076	Desert hedgehog protein N-product	50846	DHH
SL004782	0.0173408	10.5716	0.0842393	0.933124	0.963055	-6.30765	Tumor necrosis factor-inducible gene 6 protein	7130	TNFAIP6
SL006029	-0.0155192	11.2917	-0.0830929	0.934032	0.963055	-6.30774	Chitotriosidase-1	1118	CHIT1
SL003177	0.0148581	11.2448	0.0828993	0.934185	0.963055	-6.30776	Intercellular adhesion molecule 2	3384	ICAM2
SL004339	-0.0192656	10.4957	-0.0813285	0.93543	0.963574	-6.30788	Fibroblast growth factor 5	2250	FGF5
SL013490	-0.0181658	9.82345	-0.0796044	0.936795	0.964108	-6.30802	Brother of CDO	91653	BOC
SL005152	-0.0132104	11.2616	-0.0785882	0.9376	0.964108	-6.3081	Retinoic acid receptor responder protein 2	5919	RARRES2
SL013489	-0.00866375	7.53491	-0.0778669	0.938171	0.964108	-6.30815	Protein amnionless	81693	AMN
SL011533	-0.0251523	11.9724	-0.0756272	0.939947	0.96517	-6.30832	Small glutamine-rich tetratricopeptide repeat-containing protein alpha	6449	SGTA
SL000337	0.0128764	15.4314	0.0709205	0.943678	0.967494	-6.30866	Calpain I	823	CAPN1 CAPNS1
SL004856	-0.00743314	11.2744	-0.070895	0.943697	0.967494	-6.30866	Desmoglein-1	1828	DSG1
SL004515	0.0213887	10.6778	0.0644543	0.948805	0.971965	-6.30909	Peptidoglycan recognition protein 1	8993	PGLYRP1
SL000554	0.00596429	13.2305	0.0596869	0.952587	0.975071	-6.30938	Protein kinase C delta type	5580	PRKCD
SL003679	-0.00815791	14.6539	-0.0569389	0.954767	0.976105	-6.30954	Cation-independent mannose-6-phosphate receptor	3482	IGF2R
SL004652	-0.00717543	11.6322	-0.0565222	0.955098	0.976105	-6.30956	Wnt inhibitory factor 1	11197	WIF1
SL009768	0.00436478	9.0059	0.0548049	0.956461	0.976731	-6.30966	Chromobox protein homolog 5	23468	CBX5
SL010501	-0.00946565	9.90734	-0.0511001	0.959402	0.978966	-6.30985	Dual specificity mitogen-activated protein kinase kinase 2	5605	MAP2K2
SL003200	-0.00721968	10.9761	-0.049524	0.960652	0.979474	-6.30993	Angiopoietin-1 receptor; soluble	7010	TEK
SL011100	-0.00812575	10.6476	-0.0478608	0.961973	0.980052	-6.31001	CD226 antigen	10666	CD226
SL014228	-0.00548117	8.86886	-0.0439658	0.965065	0.982434	-6.31018	SLAM family member 6	114836	SLAMF6
SL014070	0.00902291	9.82322	0.0422966	0.966391	0.983014	-6.31025	SLIT and NTRK-like protein 5	26050	SLITRK5
SL007281	0.00385502	9.93072	0.0388139	0.969157	0.985057	-6.31039	Mitogen-activated protein kinase 12	6300	MAPK12
SL000138	0.00659828	8.94008	0.0328586	0.973888	0.988528	-6.3106	Heparin-binding EGF-like growth factor	1839	HBEGF
SL007250	-0.00302273	11.0746	-0.0302403	0.975967	0.988528	-6.31068	Phosphatidylinositol 4;5-bisphosphate 3-kinase catalytic subunit gamma isoform	5294	PIK3CG
SL014308	-0.00743857	9.62743	-0.0299032	0.976235	0.988528	-6.31069	Fibroblast growth factor 8 isoform A	2253	FGF8
SL005191	-0.00658457	12.8516	-0.0291545	0.97683	0.988528	-6.31072	Leukocyte immunoglobulin-like receptor subfamily B member 2	10288	LILRB2
SL003774	-0.00881169	9.09131	-0.026145	0.979221	0.988528	-6.3108	Bcl-2-like protein 2	599	BCL2L2
SL000481	-0.00339042	7.95708	-0.0256675	0.979601	0.988528	-6.31081	Interleukin-5	3567	IL5
SL011709	0.00704786	12.7849	0.0248904	0.980218	0.988528	-6.31083	Pyridoxal phosphate phosphatase	57026	PDXP
SL010517	0.00188462	11.063	0.02425	0.980727	0.988528	-6.31084	Serine/threonine-protein kinase 16	8576	STK16
SL001880	-0.00289068	8.89068	-0.0235085	0.981316	0.988528	-6.31086	Interferon beta	3456	IFNB1
SL007217	0.0020369	9.05781	0.0230355	0.981692	0.988528	-6.31087	Interferon gamma receptor 2	3460	IFNGR2
SL004635	0.00252632	10.9374	0.0229873	0.98173	0.988528	-6.31087	Tumor necrosis factor ligand superfamily member 8	944	TNFSF8
SL003994	0.00533907	11.5826	0.0229381	0.98177	0.988528	-6.31087	Bone morphogenetic protein 1	649	BMP1
SL001938	0.00623311	10.7121	0.0220832	0.982449	0.988528	-6.31089	Inhibin beta A chain	3624	INHBA
SL000460	-0.0108642	10.8969	-0.0201249	0.984005	0.989328	-6.31093	Immunoglobulin D	3495	IGHD IGK@ IGL@
SL004726	-0.00201479	10.7411	-0.0183507	0.985415	0.989981	-6.31097	CD97 antigen	976	CD97
SL000158	-0.0024991	9.23979	-0.014445	0.988519	0.991798	-6.31103	Glutamate carboxypeptidase 2	2346	FOLH1
SL007136	-0.00377137	11.5689	-0.0141561	0.988749	0.991798	-6.31103	CCAAT/enhancer-binding protein beta	1051	CEBPB
SL014289	-0.000993133	9.1812	-0.00598314	0.995244	0.997545	-6.31112	Killer cell immunoglobulin-like receptor 3DS1	3813	KIR3DS1
SL003280	0.00100628	14.6301	0.00448155	0.996438	0.997972	-6.31112	High mobility group protein B1	3146	HMGB1
SL004484	0.00102927	16.3682	0.00259831	0.997935	0.998685	-6.31113	Pulmonary surfactant-associated protein D	6441	SFTPD
SL003753	-0.000285576	9.21389	-0.00165404	0.998685	0.998685	-6.31113	Dynein light chain 1; cytoplasmic	8655	DYNLL1

## Sheet: Top 25 up and down
	Gene	Description	Log Fold Change	FDR
	CCL28	C-C motif chemokine 28	2.25956	0.000231412
	CCL25	C-C motif chemokine 25	2.07316	0.000257494
	TLR4	Toll-like receptor 4	1.85693	0.00108001
	CCL11	Eotaxin	1.79957	8.198e-05
	RSPO3	R-spondin-3	1.72922	0.0042172
	UNC5D	Netrin receptor UNC5D	1.68966	0.000146607
	CCL17	C-C motif chemokine 17	1.62146	0.000257494
	TNFSF12	Tumor necrosis factor ligand superfamily member 12	1.57859	2.51777e-06
	FRZB	Secreted frizzled-related protein 3	1.506	0.00103215
	CCL21	C-C motif chemokine 21	1.4024	0.000945317
	CXCL9	C-X-C motif chemokine 9	1.37791	0.00483477
	GFRA1	GDNF family receptor alpha-1	1.30736	0.0488362
	MDK	Midkine	1.27255	0.0358438
	PRL	Prolactin	1.27129	8.198e-05
	CCL4L1	C-C motif chemokine 4-like	1.25626	0.0544144
	CCL4L1	C-C motif chemokine 4-like	1.25626	0.0544144
	MAP2K4	Dual specificity mitogen-activated protein kinase kinase 4	1.21808	0.00649099
	PDGFB	Platelet-derived growth factor subunit B	1.1788	0.0261915
	CCL5	C-C motif chemokine 5	1.14511	0.0106682
	AKT2	RAC-beta serine/threonine-protein kinase	1.12628	0.000146607
	ICAM5	Intercellular adhesion molecule 5	1.09894	0.000257494
	CA6	Carbonic anhydrase 6	1.0947	0.0614329
	SPON1	Spondin-1	1.06116	0.0257519
	CXCL11	C-X-C motif chemokine 11	1.05905	0.0569448
	OLR1	Oxidized low-density lipoprotein receptor 1	1.05711	0.0776657
	Gene	Description	Log Fold Change	FDR
	GFAP	Glial fibrillary acidic protein	-3.66096	8.198e-05
	IL1RL1	Interleukin-1 receptor-like 1	-2.6349	0.0001669
	BMPR1A	Bone morphogenetic protein receptor type-1A	-2.46759	0.000692117
	SAA1	Serum amyloid A-1 protein	-2.36637	0.0146013
	BCAN	Brevican core protein	-2.23929	0.00152252
	HIST3H2A	Histone H2A type 3	-2.207	0.000259563
	H2AFZ	Histone H2A.z	-2.04076	0.000544774
	NPPB	N-terminal pro-BNP	-1.80113	0.0220428
	PRSS2	Trypsin-2	-1.67855	0.0336735
	IGHE	Immunoglobulin E	-1.63915	0.0262418
	CHI3L1	Chitinase-3-like protein 1	-1.55072	0.035989
	REG1A	Lithostathine-1-alpha	-1.52419	0.0014085
	PLA2G2A	Phospholipase A2; membrane associated	-1.51991	0.0376112
	IGFBP2	Insulin-like growth factor-binding protein 2	-1.51703	0.000328852
	EPO	Erythropoietin	-1.30792	0.0213696
	CKM	Creatine kinase M-type	-1.26208	0.0405407
	CD177	CD177 antigen	-1.26138	0.0137946
	CTSD	Cathepsin D	-1.24729	0.000277087
	TIMP1	Metalloproteinase inhibitor 1	-1.2139	0.000257494
	ANGPT2	Angiopoietin-2	-1.20857	8.198e-05
	ACY1	Aminoacylase-1	-1.20325	0.0149483
	THBS2	Thrombospondin-2	-1.19319	0.0677203
	RETN	Resistin	-1.16627	0.00040745
	LDHB	L-lactate dehydrogenase B chain	-1.12323	0.00927419
	CA3	Carbonic anhydrase 3	-1.09182	0.0978904
